# Supplementary material for: Endothelin-1 supports clonal derivation and expansion of cardiovascular progenitors derived from human embryonic stem cells
Source: Nat Commun. 2016 Mar 8;7:10774. doi: 10.1038/ncomms10774 (PMC4786749; doi:10.1038/ncomms10774)
Supplement: Supplementary Data 1 — List of growth factor in wk 11 left atrium [file ncomms10774-s3.xlsx]

## Sheet: Sheet1
PROBE_ID	SYMBOL	DEFINITION	ENTREZ_GENE_ID	Human fetal heart week 11_Left Atrium
				Sample 1	Sample 2	Sample 3	Ave
ILMN_1750386	NPPA	natriuretic peptide precursor A (NPPA), mRNA.	4878	71144	73708	66257.9	70370
ILMN_1683271	TMSB4X	thymosin, beta 4, X-linked (TMSB4X), mRNA.	7114	65502.7	59147.1	63911	62853.6
ILMN_1812392	TMSB10	thymosin beta 10 (TMSB10), mRNA.	9168	31056.7	28183.4	43794.3	34344.8
ILMN_1778457	IL18	interleukin 18 (interferon-gamma-inducing factor) (IL18), mRNA.	3606	28177.5	21092.4	32209.9	27159.9
ILMN_1763382	NPPB	natriuretic peptide precursor B (NPPB), mRNA.	4879	48096.6	16165.2	31388.2	31883.3
ILMN_2206746	BGN	biglycan (BGN), mRNA.	633	18395.5	19851.3	20612.8	19619.9
ILMN_2349393	MDK	midkine (neurite growth-promoting factor 2) (MDK), transcript variant 1, mRNA.	4192	13562.7	16440.9	19008.5	16337.4
ILMN_2409167	ANXA2	annexin A2 (ANXA2), transcript variant 1, mRNA.	302	13984	12702.1	16049.5	14245.2
ILMN_1807074	MIF	macrophage migration inhibitory factor (glycosylation-inhibiting factor) (MIF), mRNA.	4282	17266.4	14581.9	15975.7	15941.3
ILMN_1723467	ITGB1	integrin, beta 1 (fibronectin receptor, beta polypeptide, antigen CD29 includes MDF2, MSK12) (ITGB1), transcript variant 1A, mRNA.	3688	14519.7	12608.2	14219.5	13782.5
ILMN_1808707	FSCN1	fascin homolog 1, actin-bundling protein (Strongylocentrotus purpuratus) (FSCN1), mRNA.	6624	11194.1	10988.6	12098.1	11427
ILMN_1750324	IGFBP5	insulin-like growth factor binding protein 5 (IGFBP5), mRNA.	3488	10514.6	9008.21	13000.5	10841.1
ILMN_2132982	IGFBP5	insulin-like growth factor binding protein 5 (IGFBP5), mRNA.	3488	12494.8	12285.7	8965.35	11248.6
ILMN_2073307	IL10	interleukin 10 (IL10), mRNA.	3586	9103.07	7591.6	10376.8	9023.82
ILMN_1726169	EDF1	endothelial differentiation-related factor 1 (EDF1), transcript variant alpha, mRNA.	8721	9596.12	10917.3	11734	10749.1
ILMN_1728467	GHITM	growth hormone inducible transmembrane protein (GHITM), mRNA.	27069	10628.9	11275.1	8446.68	10116.9
ILMN_1756071	MFGE8	milk fat globule-EGF factor 8 protein (MFGE8), mRNA.	4240	8924.5	10102.9	7347.3	8791.57
ILMN_1773567	LAMA5	laminin, alpha 5 (LAMA5), mRNA.	3911	7433.09	8981.24	8738.92	8384.41
ILMN_1691410	BAMBI	BMP and activin membrane-bound inhibitor homolog (Xenopus laevis) (BAMBI), mRNA.	25805	9389.89	7442.28	8939.13	8590.43
ILMN_1699829	CTGF	connective tissue growth factor (CTGF), mRNA.	1490	3660.83	2544.7	11920	6041.85
ILMN_2201678	FSTL1	follistatin-like 1 (FSTL1), mRNA.	11167	6090.73	5631.38	8453.45	6725.19
ILMN_2383934	ITGB1	integrin, beta 1 (fibronectin receptor, beta polypeptide, antigen CD29 includes MDF2, MSK12) (ITGB1), transcript variant 1C-2, mRNA.	3688	7628.55	5475.86	7219.55	6774.65
ILMN_1692058	NDN	necdin homolog (mouse) (NDN), mRNA.	4692	6468.36	7498.22	6263.51	6743.36
ILMN_1790761	POSTN	periostin, osteoblast specific factor (POSTN), mRNA.	10631	4431.84	4443.58	9426.08	6100.5
ILMN_1778242	CALM1	calmodulin 1 (phosphorylase kinase, delta) (CALM1), mRNA.	801	7307.01	5124.31	5810.33	6080.55
ILMN_1703545	CSHL1	chorionic somatomammotropin hormone-like 1 (CSHL1), transcript variant 1, mRNA.	1444	6738.16	6582.17	5059.37	6126.57
ILMN_1653203	EFEMP2	EGF-containing fibulin-like extracellular matrix protein 2 (EFEMP2), mRNA.	30008	5820.49	5438.51	5192.24	5483.75
ILMN_1720048	CCL2	chemokine (C-C motif) ligand 2 (CCL2), mRNA.	6347	841.847	1027.38	4635.27	2168.17
ILMN_1742534	COL4A5	collagen, type IV, alpha 5 (COL4A5), transcript variant 1, mRNA.	1287	5274.57	4139.53	4582.17	4665.42
ILMN_1772910	GAS1	growth arrest-specific 1 (GAS1), mRNA.	2619	3368.48	3428.22	5245.3	4014
ILMN_1714820	ITGB1	integrin, beta 1 (fibronectin receptor, beta polypeptide, antigen CD29 includes MDF2, MSK12) (ITGB1), transcript variant 1D, mRNA.	3688	4879.97	3831.02	4978.47	4563.15
ILMN_2062468	IGFBP7	insulin-like growth factor binding protein 7 (IGFBP7), mRNA.	3490	3151.34	2195.42	6579.17	3975.31
ILMN_1791447	CXCL12	chemokine (C-X-C motif) ligand 12 (stromal cell-derived factor 1) (CXCL12), transcript variant 1, mRNA.	6387	4660.38	4256.42	3522.47	4146.42
ILMN_1705442	CMTM3	CKLF-like MARVEL transmembrane domain containing 3 (CMTM3), transcript variant 1, mRNA.	123920	3422.76	3776.26	5153.05	4117.36
ILMN_1712389	CKLF	chemokine-like factor (CKLF), transcript variant 5, mRNA.	51192	3084.19	3288.46	5044.33	3805.66
ILMN_1663866	TGFBI	transforming growth factor, beta-induced, 68kDa (TGFBI), mRNA.	7045	4241.97	2214.8	4006.48	3487.75
ILMN_2234697	BEX1	brain expressed, X-linked 1 (BEX1), mRNA.	55859	5022.98	3824.67	2876.11	3907.92
ILMN_2246894	EDF1	endothelial differentiation-related factor 1 (EDF1), transcript variant alpha, mRNA.	8721	3227.86	3902.82	3596.12	3575.6
ILMN_1740938	APOE	apolipoprotein E (APOE), mRNA.	348	2372.62	3662.09	4128.81	3387.84
ILMN_2350634	EFEMP1	EGF-containing fibulin-like extracellular matrix protein 1 (EFEMP1), transcript variant 2, mRNA.	2202	2878.23	1806.59	4052.7	2912.51
ILMN_2115125	CTGF	connective tissue growth factor (CTGF), mRNA.	1490	1570.22	1051.43	5367.24	2662.97
ILMN_1746085	IGFBP3	insulin-like growth factor binding protein 3 (IGFBP3), transcript variant 2, mRNA.	3486	2816.96	1973.04	6130.03	3640.01
ILMN_1779558	GAS6	growth arrest-specific 6 (GAS6), mRNA.	2621	2732.99	2730.15	3996.34	3153.16
ILMN_1808404	RHBDF1	rhomboid 5 homolog 1 (Drosophila) (RHBDF1), mRNA.	64285	3556.82	3724.34	2559.62	3280.26
ILMN_1702447	IGF2BP2	insulin-like growth factor 2 mRNA binding protein 2 (IGF2BP2), transcript variant 1, mRNA.	10644	2834.86	2783.4	3382.51	3000.26
ILMN_2363392	TNFSF14	tumor necrosis factor (ligand) superfamily, member 14 (TNFSF14), transcript variant 2, mRNA.	8740	2485.24	2090.64	3754.38	2776.75
ILMN_1760778	ENG	endoglin (Osler-Rendu-Weber syndrome 1) (ENG), mRNA.	2022	2255.24	2995.31	4396.86	3215.8
ILMN_1689111	CXCL12	chemokine (C-X-C motif) ligand 12 (stromal cell-derived factor 1) (CXCL12), transcript variant 2, mRNA.	6387	3934.86	3368.65	1901.81	3068.44
ILMN_1784749	GAS6	growth arrest-specific 6 (GAS6), mRNA.	2621	2510.46	2668.94	3274.7	2818.03
ILMN_2089329	SPRY2	sprouty homolog 2 (Drosophila) (SPRY2), mRNA.	10253	2068.93	2193.48	3721.84	2661.42
ILMN_1749213	SDF2L1	stromal cell-derived factor 2-like 1 (SDF2L1), mRNA.	23753	3840.87	3037.23	2221.41	3033.17
ILMN_1660552	BMP5	bone morphogenetic protein 5 (BMP5), mRNA.	653	3117.58	3186.57	3310.26	3204.8
ILMN_2414027	CKLF	chemokine-like factor (CKLF), transcript variant 6, mRNA.	51192	2042	2165.61	3651.47	2619.69
ILMN_2184373	IL8	interleukin 8 (IL8), mRNA.	3576	20	20.3176	2351.73	797.349
ILMN_2329914	SPRY1	sprouty homolog 1, antagonist of FGF signaling (Drosophila) (SPRY1), transcript variant 1, mRNA.	10252	1906.19	1355.93	3312.32	2191.48
ILMN_2305225	NDRG4	NDRG family member 4 (NDRG4), mRNA.	65009	2682.77	3431.73	2031.46	2715.32
ILMN_2396875	IGFBP3	insulin-like growth factor binding protein 3 (IGFBP3), transcript variant 1, mRNA.	3486	1981.77	1331.2	4319.08	2544.02
ILMN_1651354	SPP1	secreted phosphoprotein 1 (SPP1), transcript variant 2, mRNA.	6696	583.401	2049.33	1290.69	1307.81
ILMN_2093674	GMFB	glia maturation factor, beta (GMFB), mRNA.	2764	1699.51	2628.65	2766.17	2364.78
ILMN_1772612	ANGPTL2	angiopoietin-like 2 (ANGPTL2), mRNA.	23452	2600.12	1446.62	2082.93	2043.22
ILMN_1682775	EDN1	endothelin 1 (EDN1), mRNA.	1906	717.748	1091.62	2275.63	1361.66
ILMN_1752968	LAMB2	laminin, beta 2 (laminin S) (LAMB2), mRNA.	3913	1884.09	2294.57	2374.62	2184.43
ILMN_1696702	NEO1	neogenin homolog 1 (chicken) (NEO1), mRNA.	4756	2008.71	2020.06	2528.33	2185.7
ILMN_2140059	LAMA4	laminin, alpha 4 (LAMA4), mRNA.	3910	1769.39	2318.65	1696.43	1928.15
ILMN_1658709	LAMB1	laminin, beta 1 (LAMB1), mRNA.	3912	1253.57	1619.78	2398.55	1757.3
ILMN_1801616	EMP1	epithelial membrane protein 1 (EMP1), mRNA.	2012	1488.54	1042.88	2769.57	1767
ILMN_1733811	JUP	junction plakoglobin (JUP), transcript variant 1, mRNA.	3728	1702.29	1956.23	2517.45	2058.66
ILMN_1689518	PECAM1	platelet/endothelial cell adhesion molecule (PECAM1), mRNA.	5175	1803.01	1433.59	2044.52	1760.37
ILMN_2387105	OGN	osteoglycin (OGN), transcript variant 3, mRNA.	4969	2157.93	603.325	1958.45	1573.24
ILMN_2196328	POSTN	periostin, osteoblast specific factor (POSTN), mRNA.	10631	610.737	703.664	4510.05	1941.49
ILMN_1698934	CMTM7	CKLF-like MARVEL transmembrane domain containing 7 (CMTM7), transcript variant 2, mRNA.	112616	1102.54	2033.43	1602.1	1579.36
ILMN_1748352	CTSL2	cathepsin L2 (CTSL2), mRNA.	1515	1353.84	2423.32	1627.29	1801.48
ILMN_1672229	FGF12	fibroblast growth factor 12 (FGF12), transcript variant 2, mRNA.	2257	2920.33	1656.14	1273.89	1950.12
ILMN_1702637	BEX1	brain expressed, X-linked 1 (BEX1), mRNA.	55859	1873.81	1902.42	1843.95	1873.4
ILMN_1699651	IL6	interleukin 6 (interferon, beta 2) (IL6), mRNA.	3569	25.439	44.2956	849.074	306.27
ILMN_1764228	DAB2	disabled homolog 2, mitogen-responsive phosphoprotein (Drosophila) (DAB2), mRNA.	1601	1139.92	1553.83	1390.66	1361.47
ILMN_2374449	SPP1	secreted phosphoprotein 1 (SPP1), transcript variant 1, mRNA.	6696	446.593	1460.44	793.13	900.055
ILMN_1677723	ANGPT1	angiopoietin 1 (ANGPT1), mRNA.	284	1909.28	1319.33	1919.51	1716.04
ILMN_1725193	IGFBP2	insulin-like growth factor binding protein 2, 36kDa (IGFBP2), mRNA.	3485	1198.23	1410.09	2307.73	1638.68
ILMN_2128428	DAB2	disabled homolog 2, mitogen-responsive phosphoprotein (Drosophila) (DAB2), mRNA.	1601	882.021	1013.91	2105.74	1333.89
ILMN_1741566	BMP7	bone morphogenetic protein 7 (osteogenic protein 1) (BMP7), mRNA.	655	1777.12	2678.75	937.302	1797.72
ILMN_1669362	IGFBP6	insulin-like growth factor binding protein 6 (IGFBP6), mRNA.	3489	1643.41	1269.24	1391.24	1434.63
ILMN_1677680	FGF12	fibroblast growth factor 12 (FGF12), transcript variant 1, mRNA.	2257	2298.27	807.143	1407.15	1504.19
ILMN_1713978	SDF2	stromal cell-derived factor 2 (SDF2), mRNA.	6388	1310.31	1390.76	1157.85	1286.3
ILMN_1795442	LAMA4	laminin, alpha 4 (LAMA4), mRNA.	3910	1179.74	1500.35	1355.72	1345.27
ILMN_1789502	GPC4	glypican 4 (GPC4), mRNA.	2239	1355.36	1451.85	1458.7	1421.97
ILMN_1665865	IGFBP4	insulin-like growth factor binding protein 4 (IGFBP4), mRNA.	3487	1431.26	1167.43	1280.32	1293
ILMN_1797519	DLK1	delta-like 1 homolog (Drosophila) (DLK1), mRNA.	8788	1796.94	963.122	1471.34	1410.47
ILMN_1719759	TNC	tenascin C (TNC), mRNA.	3371	705.26	707.29	1405.92	939.491
ILMN_2109708	ECGF1	endothelial cell growth factor 1 (platelet-derived) (ECGF1), mRNA.	1890	887.372	1445.02	856.993	1063.13
ILMN_1666733	IL8	interleukin 8 (IL8), mRNA.	3576	91.163	63.9001	473.768	209.61
ILMN_1691376	JAG1	jagged 1 (Alagille syndrome) (JAG1), mRNA.	182	925.263	1420.26	948.444	1097.99
ILMN_1681103	AQP1	aquaporin 1 (Colton blood group) (AQP1), mRNA.	358	1560.54	1273.09	672.28	1168.64
ILMN_1691860	SPRY1	sprouty homolog 1, antagonist of FGF signaling (Drosophila) (SPRY1), transcript variant 2, mRNA.	10252	814.647	566.517	1344.08	908.415
ILMN_1711899	ANXA2	annexin A2 (ANXA2), transcript variant 2, mRNA.	302	1001.71	878.632	804.524	894.957
ILMN_1762531	FGF9	fibroblast growth factor 9 (glia-activating factor) (FGF9), mRNA.	2254	993.084	1137.91	834.452	988.481
ILMN_1746561	BCL2L2	BCL2-like 2 (BCL2L2), mRNA.	599	1110.84	893.811	1018.12	1007.59
ILMN_1707464	MST1	macrophage stimulating 1 (hepatocyte growth factor-like) (MST1), mRNA.	4485	1216.61	1123.05	738.672	1026.11
ILMN_1789338	SORBS3	sorbin and SH3 domain containing 3 (SORBS3), transcript variant 1, mRNA.	10174	939.212	853.662	1129.32	974.066
ILMN_1740900	BMP4	bone morphogenetic protein 4 (BMP4), transcript variant 3, mRNA.	652	731.441	931.739	1281.22	981.468
ILMN_1811702	GRN	granulin (GRN), mRNA.	2896	1040.13	1213.59	616.552	956.754
ILMN_2145670	TNC	tenascin C (hexabrachion) (TNC), mRNA.	3371	636.741	656.428	1127.76	806.977
ILMN_1815319	CMTM4	CKLF-like MARVEL transmembrane domain containing 4 (CMTM4), transcript variant 2, mRNA.	146223	1004.06	1060.96	875.607	980.211
ILMN_1675857	COL4A6	collagen, type IV, alpha 6 (COL4A6), transcript variant A, mRNA.	1288	1189.57	816.408	919.383	975.119
ILMN_1683927	ITGAE	integrin, alpha E (antigen CD103, human mucosal lymphocyte antigen 1; alpha polypeptide) (ITGAE), mRNA.	3682	697.018	803.296	1112.02	870.779
ILMN_2370208	CMTM3	CKLF-like MARVEL transmembrane domain containing 3 (CMTM3), transcript variant 5, mRNA.	123920	770.735	885.273	995.516	883.841
ILMN_1807423	IGF2BP3	insulin-like growth factor 2 mRNA binding protein 3 (IGF2BP3), mRNA.	10643	636.286	717.172	1126.21	826.555
ILMN_1742456	OSTF1	osteoclast stimulating factor 1 (OSTF1), mRNA.	26578	714.148	814.076	862.142	796.789
ILMN_1735877	EFEMP1	EGF-containing fibulin-like extracellular matrix protein 1 (EFEMP1), transcript variant 1, mRNA.	2202	821.362	488.523	751.529	687.138
ILMN_2062701	GAS1	growth arrest-specific 1 (GAS1), mRNA.	2619	526.076	905.388	887.817	773.093
ILMN_1790098	OGN	osteoglycin (OGN), transcript variant 3, mRNA.	4969	595.98	561.483	875.174	677.546
ILMN_1687652	TGFB3	transforming growth factor, beta 3 (TGFB3), mRNA.	7043	856.066	679.299	714.124	749.83
ILMN_1807359	CLEC11A	C-type lectin domain family 11, member A (CLEC11A), mRNA.	6320	566.232	811.48	883.061	753.591
ILMN_1672660	MBP	myelin basic protein (MBP), transcript variant 8, mRNA.	4155	659.914	1004.42	492.074	718.802
ILMN_1724250	GRN	granulin (GRN), mRNA.	2896	701.04	799.49	777.863	759.464
ILMN_1676289	NCAM1	neural cell adhesion molecule 1 (NCAM1), transcript variant 1, mRNA.	4684	864.004	713.306	747.148	774.82
ILMN_1739397	GLMN	glomulin, FKBP associated protein (GLMN), mRNA.	11146	572.036	704.602	816.78	697.806
ILMN_1683023	PDGFC	platelet derived growth factor C (PDGFC), mRNA.	56034	891.799	573.549	615.248	693.532
ILMN_1788019	LAMA2	laminin, alpha 2 (LAMA2), transcript variant 2, mRNA.	3908	740.584	678.563	785.977	735.041
ILMN_1765621	HDGF	hepatoma-derived growth factor (high-mobility group protein 1-like) (HDGF), mRNA.	3068	555.638	696.39	693.745	648.591
ILMN_2086890	ANGPT1	angiopoietin 1 (ANGPT1), mRNA.	284	619.967	525.049	701.917	615.645
ILMN_1671777	FGF13	fibroblast growth factor 13 (FGF13), transcript variant 1A, mRNA.	2258	529.05	614.714	692.167	611.977
ILMN_1707727	ANGPTL4	angiopoietin-like 4 (ANGPTL4), transcript variant 1, mRNA.	51129	805.738	440.086	408.202	551.342
ILMN_1743373	DLL1	delta-like 1 (Drosophila) (DLL1), mRNA.	28514	477.084	569.612	529.099	525.265
ILMN_2275098	DTX2	deltex homolog 2 (Drosophila) (DTX2), mRNA.	113878	574.247	643.691	375.898	531.279
ILMN_1696494	CMTM6	CKLF-like MARVEL transmembrane domain containing 6 (CMTM6), mRNA.	54918	384.694	473.045	614.422	490.721
ILMN_1793006	TAC3	tachykinin 3 (neuromedin K, neurokinin beta) (TAC3), transcript variant 1, mRNA.	6866	492.866	658.992	579.945	577.268
ILMN_2261876	MDK	midkine (neurite growth-promoting factor 2) (MDK), transcript variant 1, mRNA.	4192	601.457	630.158	760.562	664.059
ILMN_1792473	AIF1	allograft inflammatory factor 1 (AIF1), transcript variant 1, mRNA.	199	308.511	428.526	469.612	402.216
ILMN_1688642	LAMC3	laminin, gamma 3 (LAMC3), mRNA.	10319	383.205	742.557	483.061	536.274
ILMN_2339266	LAMA2	laminin, alpha 2 (LAMA2), transcript variant 1, mRNA.	3908	545.261	511.555	592.222	549.679
ILMN_1747650	BMP6	bone morphogenetic protein 6 (BMP6), mRNA.	654	328.477	422.036	578.813	443.109
ILMN_1682636	CXCL2	chemokine (C-X-C motif) ligand 2 (CXCL2), mRNA.	2920	34.3967	30.2992	135.397	66.6977
ILMN_2214790	LAMB1	laminin, beta 1 (LAMB1), mRNA.	3912	259.555	456.625	628.377	448.186
ILMN_1764690	NTS	neurotensin (NTS), mRNA.	4922	758.581	688.696	169.44	538.906
ILMN_1654563	EFNB1	ephrin-B1 (EFNB1), mRNA.	1947	306.45	374.908	481.75	387.703
ILMN_1671509	CCL3	chemokine (C-C motif) ligand 3 (CCL3), mRNA.	6348	35.6885	23.1566	433.296	164.047
ILMN_1680109	COL4A3BP	collagen, type IV, alpha 3 (Goodpasture antigen) binding protein (COL4A3BP), transcript variant 1, mRNA.	10087	490.404	320.324	661.317	490.682
ILMN_1800412	BMP1	bone morphogenetic protein 1 (BMP1), transcript variant BMP1-3, mRNA.	649	378.343	353.855	456.726	396.308
ILMN_1665319	NRTN	neurturin (NRTN), mRNA.	4902	521.292	615.82	354.298	497.137
ILMN_1791656	C10orf137	chromosome 10 open reading frame 137 (C10orf137), mRNA.	26098	482.179	486.516	415.878	461.524
ILMN_2325978	HDGF2	hepatoma-derived growth factor-related protein 2 (HDGF2), transcript variant 1, mRNA.	84717	481.874	485.693	513.263	493.61
ILMN_1718946	ADAM10	ADAM metallopeptidase domain 10 (ADAM10), mRNA.	102	559.286	374.566	295.328	409.727
ILMN_2089875	TNFSF4	tumor necrosis factor (ligand) superfamily, member 4 (tax-transcriptionally activated glycoprotein 1, 34kDa) (TNFSF4), mRNA.	7292	418.798	350.835	466.819	412.151
ILMN_1703538	AIF1	allograft inflammatory factor 1 (AIF1), transcript variant 3, mRNA.	199	251.508	353.495	369.714	324.906
ILMN_2086105	SPRY4	sprouty homolog 4 (Drosophila) (SPRY4), mRNA.	81848	241.481	173.189	684.623	366.431
ILMN_1772124	ATRN	attractin (ATRN), transcript variant 1, mRNA.	8455	351.372	449.417	393.309	398.033
ILMN_1791569	PLXNA1	plexin A1 (PLXNA1), mRNA.	5361	365.146	321.517	445.839	377.5
ILMN_1753823	IL17D	interleukin 17D (IL17D), mRNA.	53342	392.104	309.213	258.549	319.955
ILMN_1722718	BMP2	bone morphogenetic protein 2 (BMP2), mRNA.	650	337.163	299.267	435.432	357.287
ILMN_1683700	TNFSF12	tumor necrosis factor (ligand) superfamily, member 12 (TNFSF12), mRNA.	8742	295.708	249.098	374.728	306.511
ILMN_1776857	AQP1	aquaporin 1 (Colton blood group) (AQP1), mRNA.	358	431.377	418.819	251.731	367.309
ILMN_2375360	COL4A5	collagen, type IV, alpha 5 (COL4A5), transcript variant 2, mRNA.	1287	383.093	262.17	383.504	342.922
ILMN_1745994	GAS7	growth arrest-specific 7 (GAS7), transcript variant c, mRNA.	8522	354.811	255.764	326.217	312.264
ILMN_1738742	PLAT	plasminogen activator, tissue (PLAT), transcript variant 1, mRNA.	5327	304.449	397.711	264.872	322.344
ILMN_1803825	CXCL12	chemokine (C-X-C motif) ligand 12 (stromal cell-derived factor 1) (CXCL12), transcript variant 2, mRNA.	6387	222.839	189.571	364.646	259.019
ILMN_1721770	PAPPA	pregnancy-associated plasma protein A, pappalysin 1 (PAPPA), mRNA.	5069	253.07	353.402	269.118	291.863
ILMN_2189371	NTNG1	netrin G1 (NTNG1), transcript variant 3, mRNA.	22854	151.342	448.397	175.626	258.455
ILMN_1673880	EFEMP1	EGF-containing fibulin-like extracellular matrix protein 1 (EFEMP1), transcript variant 1, mRNA.	2202	375.274	147.487	207.702	243.488
ILMN_2406184	TAC3	tachykinin 3 (TAC3), mRNA.	6866	257.235	291.673	277.891	275.6
ILMN_2292123	COL4A3BP	collagen, type IV, alpha 3 (Goodpasture antigen) binding protein (COL4A3BP), transcript variant 1, mRNA.	10087	362.669	271.285	327.281	320.412
ILMN_1672899	POMC	proopiomelanocortin (POMC), transcript variant 1, mRNA.	5443	360.945	268.169	325.096	318.07
ILMN_1745374	IFI35	interferon-induced protein 35 (IFI35), mRNA.	3430	195.822	224.078	300.737	240.212
ILMN_1658677	DTX3	deltex homolog 3 (Drosophila) (DTX3), mRNA.	196403	252.433	265.435	258.393	258.754
ILMN_2106380	TNFSF15	tumor necrosis factor (ligand) superfamily, member 15 (TNFSF15), mRNA.	9966	202.607	134.664	343.565	226.945
ILMN_1665192	NUDT6	nudix (nucleoside diphosphate linked moiety X)-type motif 6 (NUDT6), transcript variant 1, mRNA.	11162	243.33	325.964	289.891	286.395
ILMN_2403247	CMTM7	CKLF-like MARVEL transmembrane domain containing 7 (CMTM7), transcript variant 2, mRNA.	112616	179.111	193.996	269.801	214.303
ILMN_1815308	SDC1	syndecan 1 (SDC1), transcript variant 1, mRNA.	6382	299.843	300.558	184.032	261.478
ILMN_1764729	JAG2	jagged 2 (JAG2), transcript variant 1, mRNA.	3714	279.915	219.03	221.953	240.299
ILMN_1652975	DLK1	delta-like 1 homolog (Drosophila) (DLK1), mRNA.	8788	365.323	248.302	249.92	287.848
ILMN_2194688	DKK2	dickkopf homolog 2 (Xenopus laevis) (DKK2), mRNA.	27123	245.012	245.685	198.646	229.781
ILMN_1803094	PDGFD	platelet derived growth factor D (PDGFD), transcript variant 2, mRNA.	80310	168.9	220.797	271.871	220.523
ILMN_1728478	CXCL16	chemokine (C-X-C motif) ligand 16 (CXCL16), mRNA.	58191	199.893	192.115	137.923	176.644
ILMN_1663042	SDC4	syndecan 4 (SDC4), mRNA.	6385	167.736	188.875	142.685	166.432
ILMN_1710124	CMTM8	CKLF-like MARVEL transmembrane domain containing 8 (CMTM8), mRNA.	152189	224.045	163.464	231.19	206.233
ILMN_2121408	HBEGF	heparin-binding EGF-like growth factor (HBEGF), mRNA.	1839	129.395	88.0066	276.987	164.796
ILMN_1873621	NTN1	netrin 1 (NTN1), mRNA.	9423	187.358	173.376	230.116	196.95
ILMN_2366972	NUDT6	nudix (nucleoside diphosphate linked moiety X)-type motif 6 (NUDT6), transcript variant 1, mRNA.	11162	144.363	243.897	288.191	225.484
ILMN_2066858	TNFSF13B	tumor necrosis factor (ligand) superfamily, member 13b (TNFSF13B), transcript variant 1, mRNA.	10673	185.535	184.194	258.745	209.491
ILMN_1740269	WNT2B	wingless-type MMTV integration site family, member 2B (WNT2B), transcript variant WNT-2B2, mRNA.	7482	192.966	254.578	138.621	195.388
ILMN_1762718	CMTM4	CKLF-like MARVEL transmembrane domain containing 4 (CMTM4), transcript variant 2, mRNA.	146223	233.089	190.325	202.11	208.508
ILMN_2098126	CCL5	chemokine (C-C motif) ligand 5 (CCL5), mRNA.	6352	182.406	120.458	123.666	142.177
ILMN_1780659	NUDT6	nudix (nucleoside diphosphate linked moiety X)-type motif 6 (NUDT6), transcript variant 1, mRNA.	11162	207.816	241.739	184.353	211.303
ILMN_1775734	SH2D3C	SH2 domain containing 3C (SH2D3C), transcript variant 2, mRNA.	10044	61.0353	199.944	327.587	196.189
ILMN_1711208	CELSR2	cadherin, EGF LAG seven-pass G-type receptor 2 (flamingo homolog, Drosophila) (CELSR2), mRNA.	1952	247.337	116.237	235.714	199.762
ILMN_1684440	PXN	paxillin (PXN), mRNA.	5829	177.574	151.735	197.647	175.652
ILMN_2403664	POMC	proopiomelanocortin (POMC), transcript variant 1, mRNA.	5443	226.506	172.051	196.128	198.228
ILMN_1720243	IL25	interleukin 25 (IL25), transcript variant 1, mRNA.	64806	146.27	202.82	173.927	174.339
ILMN_1751161	COL7A1	collagen, type VII, alpha 1 (epidermolysis bullosa, dystrophic, dominant and recessive) (COL7A1), mRNA.	1294	186.511	182.853	116.968	162.11
ILMN_1783798	GAS8	growth arrest-specific 8 (GAS8), mRNA.	2622	195.731	167.375	156.923	173.343
ILMN_1755818	BGLAP	bone gamma-carboxyglutamate (gla) protein (osteocalcin) (BGLAP), mRNA.	632	186.605	179.074	178.61	181.43
ILMN_1791679	DNER	delta/notch-like EGF repeat containing (DNER), mRNA.	92737	317.618	106.006	135.133	186.252
ILMN_1681927	HDGF2	hepatoma-derived growth factor-related protein 2 (HDGF2), transcript variant 1, mRNA.	84717	146.343	193.018	140.645	160.002
ILMN_2386444	ANGPTL4	angiopoietin-like 4 (ANGPTL4), transcript variant 3, mRNA.	51129	190.628	190.67	128.954	170.084
ILMN_1665792	ITGA2	integrin, alpha 2 (CD49B, alpha 2 subunit of VLA-2 receptor) (ITGA2), mRNA.	3673	120.71	151.607	196.496	156.271
ILMN_1651343	ITGA11	integrin, alpha 11 (ITGA11), mRNA.	22801	87.9911	158.373	171.591	139.319
ILMN_1727778	NTNG1	netrin G1 (NTNG1), transcript variant 3, mRNA.	22854	128.686	130.487	202.959	154.044
ILMN_1753790	ZNF259	zinc finger protein 259 (ZNF259), mRNA.	8882	216.634	182.52	142.501	180.552
ILMN_2342695	PDGFA	platelet-derived growth factor alpha polypeptide (PDGFA), transcript variant 2, mRNA.	5154	306.841	100.372	81.4969	162.903
ILMN_1808508	KITLG	KIT ligand (KITLG), transcript variant b, mRNA.	4254	143.012	126.064	183.077	150.718
ILMN_1701204	VEGFC	vascular endothelial growth factor C (VEGFC), mRNA.	7424	140.229	164.668	143.662	149.52
ILMN_1761850	ATRN	attractin (ATRN), transcript variant 1, mRNA.	8455	179.574	95.5252	212.603	162.568
ILMN_2376859	PDGFD	platelet derived growth factor D (PDGFD), transcript variant 1, mRNA.	80310	131.554	139.042	187.196	152.597
ILMN_1677505	CCL21	chemokine (C-C motif) ligand 21 (CCL21), mRNA.	6366	133.359	89.521	212.94	145.273
ILMN_1755937	ANXA2	annexin A2 (ANXA2), transcript variant 2, mRNA.	302	164.473	148.894	100.269	137.878
ILMN_1659142	MDK	midkine (neurite growth-promoting factor 2) (MDK), transcript variant 2, mRNA.	4192	150.53	147.403	162.241	153.391
ILMN_1800317	WNT5A	wingless-type MMTV integration site family, member 5A (WNT5A), mRNA.	7474	153.081	164	195.95	171.01
ILMN_1730670	FSTL3	follistatin-like 3 (secreted glycoprotein) (FSTL3), mRNA.	10272	151.05	90.5463	158.942	133.513
ILMN_2398184	NCAM1	neural cell adhesion molecule 1 (NCAM1), transcript variant 3, mRNA.	4684	218.165	161.948	94.5684	158.227
ILMN_1774207	ANGPT2	angiopoietin 2 (ANGPT2), mRNA.	285	65.6135	118.921	138.449	107.661
ILMN_1746175	TNFSF4	tumor necrosis factor (ligand) superfamily, member 4 (tax-transcriptionally activated glycoprotein 1, 34kDa) (TNFSF4), mRNA.	7292	134.151	158.077	149.305	147.178
ILMN_2407799	IL24	interleukin 24 (IL24), transcript variant 2, mRNA.	11009	127.964	112.784	118.117	119.622
ILMN_1696870	TGFBRAP1	transforming growth factor, beta receptor associated protein 1 (TGFBRAP1), mRNA.	9392	157.008	108.22	110.718	125.315
ILMN_1690984	FGF13	fibroblast growth factor 13 (FGF13), transcript variant 1A, mRNA.	2258	199.092	127.363	62.5394	129.665
ILMN_1678191	GDF10	growth differentiation factor 10 (GDF10), mRNA.	2662	110.57	176.464	135.382	140.805
ILMN_1667840	CMTM3	CKLF-like MARVEL transmembrane domain containing 3 (CMTM3), transcript variant 2, mRNA.	123920	105.917	121.312	118.641	115.29
ILMN_1772824	WNT5B	wingless-type MMTV integration site family, member 5B (WNT5B), transcript variant 1, mRNA.	81029	161.64	127.498	87.9172	125.685
ILMN_1706511	TEF	thyrotrophic embryonic factor (TEF), transcript variant 1, mRNA.	7008	152.838	54.5115	94.9049	100.751
ILMN_1745991	GNRH1	gonadotropin-releasing hormone 1 (luteinizing-releasing hormone) (GNRH1), transcript variant 1, mRNA.	2796	86.1564	88.0377	100.208	91.4675
ILMN_1803593	WNT3	wingless-type MMTV integration site family, member 3 (WNT3), mRNA.	7473	158.671	63.1142	83.9864	101.924
ILMN_2341595	KITLG	KIT ligand (KITLG), transcript variant b, mRNA.	4254	74.0599	67.4392	156.22	99.2397
ILMN_2148360	ADAM10	ADAM metallopeptidase domain 10 (ADAM10), mRNA.	102	130.909	180.232	55.3045	122.148
ILMN_2212878	ESM1	endothelial cell-specific molecule 1 (ESM1), mRNA.	11082	56.7137	78.9332	106.927	80.8579
ILMN_1804569	GAS2	growth arrest-specific 2 (GAS2), transcript variant 1, mRNA.	2620	82.0097	94.9709	70.6863	82.5556
ILMN_1699867	IGF2	insulin-like growth factor 2 (somatomedin A) (IGF2), mRNA.	3481	74.3233	61.2733	194.149	109.915
ILMN_1773337	DKK1	dickkopf homolog 1 (Xenopus laevis) (DKK1), mRNA.	22943	41.1391	63.8173	134.684	79.8803
ILMN_1781256	LEFTY2	left-right determination factor 2 (LEFTY2), mRNA.	7044	103.464	89.0069	49.2689	80.5799
ILMN_1700081	FST	follistatin (FST), transcript variant FST344, mRNA.	10468	125.987	65.5158	47.366	79.623
ILMN_1657278	DVL1	dishevelled, dsh homolog 1 (Drosophila) (DVL1), transcript variant 3, mRNA.	1855	121.089	75.5199	123.125	106.578
ILMN_1695506	DKK2	dickkopf homolog 2 (Xenopus laevis) (DKK2), mRNA.	27123	109.718	43.1284	109.521	87.4557
ILMN_1741970	JUP	junction plakoglobin (JUP), transcript variant 1, mRNA.	3728	113.719	78.6065	65.1092	85.8116
ILMN_1768260	GAS6	growth arrest-specific 6 (GAS6), mRNA.	2621	122.832	68.7836	113.953	101.856
ILMN_1696488	FGF23	fibroblast growth factor 23 (FGF23), mRNA.	8074	99.7906	76.0836	82.7909	86.2217
ILMN_1724181	IL15	interleukin 15 (IL15), transcript variant 3, mRNA.	3600	94.8646	89.5511	79.3602	87.9253
ILMN_1758542	BMP1	bone morphogenetic protein 1 (BMP1), transcript variant BMP1-5, mRNA.	649	80.2062	71.2258	104.637	85.3564
ILMN_2331544	MBP	myelin basic protein (MBP), transcript variant 7, mRNA.	4155	111.228	46.5704	73.4684	77.0888
ILMN_2399523	JAG2	jagged 2 (JAG2), transcript variant 2, mRNA.	3714	97.962	107.314	97.5206	100.932
ILMN_2349982	FGF1	fibroblast growth factor 1 (acidic) (FGF1), transcript variant 2, mRNA.	2246	100.438	107.589	63.8237	90.6169
ILMN_1797030	FGF18	fibroblast growth factor 18 (FGF18), mRNA.	8817	76.8624	61.3599	106.095	81.439
ILMN_1752965	GREM1	gremlin 1, cysteine knot superfamily, homolog (Xenopus laevis) (GREM1), mRNA.	26585	60.338	87.0841	105.201	84.2075
ILMN_1758418	TNFSF13B	tumor necrosis factor (ligand) superfamily, member 13b (TNFSF13B), transcript variant 1, mRNA.	10673	56.5309	76.4859	78.5046	70.5072
ILMN_1694311	NUDT6	nudix (nucleoside diphosphate linked moiety X)-type motif 6 (NUDT6), transcript variant 2, mRNA.	11162	85.884	88.7428	91.6185	88.7484
ILMN_1690223	CNTNAP2	contactin associated protein-like 2 (CNTNAP2), mRNA.	26047	79.4725	27.0029	53.9234	53.4663
ILMN_1790227	IGFL2	IGF-like family member 2 (IGFL2), mRNA.	147920	79.0052	54.8293	42.3516	58.7287
ILMN_1745132	GDF11	growth differentiation factor 11 (GDF11), mRNA.	10220	58.7565	72.9449	84.9412	72.2142
ILMN_1738725	LIF	leukemia inhibitory factor (cholinergic differentiation factor) (LIF), mRNA.	3976	79.6514	53.1907	43.9402	58.9274
ILMN_1745077	MIA	melanoma inhibitory activity (MIA), mRNA.	8190	78.3153	60.4311	97.5127	78.753
ILMN_1774945	NRG3	neuregulin 3 (NRG3), mRNA.	10718	94.5381	51.9903	93.9677	80.1654
ILMN_2366864	JUP	junction plakoglobin (JUP), transcript variant 2, mRNA.	3728	53.5004	73.3388	58.2997	61.7129
ILMN_2413956	IGF2	insulin-like growth factor 2 (somatomedin A) (IGF2), transcript variant 2, mRNA.	3481	48.1604	53.9541	100.006	67.3736
ILMN_1775501	IL1B	interleukin 1, beta (IL1B), mRNA.	3553	20	20	20	20
ILMN_1680436	CSHL1	chorionic somatomammotropin hormone-like 1 (CSHL1), transcript variant 1, mRNA.	1444	92.2376	75.0235	26.345	64.5354
ILMN_1723087	MDK	midkine (neurite growth-promoting factor 2) (MDK), transcript variant 1, mRNA.	4192	61.442	81.1299	95.0074	79.1931
ILMN_2153029	CGB	chorionic gonadotropin, beta polypeptide (CGB), mRNA.	1082	63.5764	81.736	55.0513	66.7879
ILMN_1780546	OSM	oncostatin M (OSM), mRNA.	5008	52.9588	94.9893	63.5203	70.4895
ILMN_1745949	CEACAM21	carcinoembryonic antigen-related cell adhesion molecule 21 (CEACAM21), transcript variant 1, mRNA.	90273	72.8756	77.9516	55.4149	68.7474
ILMN_2379063	NDRG4	NDRG family member 4 (NDRG4), mRNA.	65009	47.9096	120.822	44.1751	70.969
ILMN_1726387	NF1	neurofibromin 1 (NF1), transcript variant 1, mRNA.	4763	42.6193	47.652	54.5056	48.259
ILMN_1748323	CXCL14	chemokine (C-X-C motif) ligand 14 (CXCL14), mRNA.	9547	29.345	46.8937	61.6436	45.9608
ILMN_2056087	IGF1	insulin-like growth factor 1 (somatomedin C) (IGF1), mRNA.	3479	20	47.2894	77.4628	48.2507
ILMN_1761312	CRHBP	corticotropin releasing hormone binding protein (CRHBP), mRNA.	1393	54.326	99.4633	37.9087	63.8994
ILMN_1725417	NELL2	NEL-like 2 (chicken) (NELL2), mRNA.	4753	52.0941	69.9246	78.0434	66.6874
ILMN_1734176	CGA	glycoprotein hormones, alpha polypeptide (CGA), mRNA.	1081	149.413	26.4316	32.6196	69.4882
ILMN_1811767	INHBE	inhibin, beta E (INHBE), mRNA.	83729	53.7156	34.6431	91.2719	59.8769
ILMN_3250067	ANGPT2	angiopoietin 2 (ANGPT2), transcript variant 3, mRNA.	285	20.1042	26.2191	68.1654	38.1629
ILMN_1657679	VAV3	vav 3 guanine nucleotide exchange factor (VAV3), transcript variant 1, mRNA.	10451	78.2665	68.0458	31.5446	59.2856
ILMN_1729498	TMEFF1	transmembrane protein with EGF-like and two follistatin-like domains 1 (TMEFF1), mRNA.	8577	56.5709	99.4179	35.3315	63.7734
ILMN_2406084	ITGA11	integrin, alpha 11 (ITGA11), transcript variant 2, mRNA.	22801	58.625	70.808	38.0587	55.8306
ILMN_1740487	CMTM7	CKLF-like MARVEL transmembrane domain containing 7 (CMTM7), transcript variant 1, mRNA.	112616	37.683	62.404	56.7798	52.2889
ILMN_1781057	IFNW1	interferon, omega 1 (IFNW1), mRNA.	3467	58.1431	46.8972	59.2294	54.7565
ILMN_1811954	NRG1	neuregulin 1 (NRG1), transcript variant ndf43, mRNA.	3084	55.4785	50.8807	88.22	64.8598
ILMN_1744129	DTX2	deltex homolog 2 (Drosophila) (DTX2), mRNA.	113878	58.3269	59.8425	79.1249	65.7648
ILMN_1751276	BDNF	brain-derived neurotrophic factor (BDNF), transcript variant 4, mRNA.	627	55.5356	43.5664	58.9546	52.6855
ILMN_1678564	DVL1	dishevelled, dsh homolog 1 (Drosophila) (DVL1), transcript variant 3, mRNA.	1855	57.3022	65.6646	52.9317	58.6328
ILMN_1811443	AVP	arginine vasopressin (neurophysin II, antidiuretic hormone, diabetes insipidus, neurohypophyseal) (AVP), mRNA.	551	71.0449	43.5764	49.0539	54.5584
ILMN_1678541	ATRN	attractin (ATRN), transcript variant 1, mRNA.	8455	24.1597	77.4425	79.6321	60.4114
ILMN_1793988	BDNF	brain-derived neurotrophic factor (BDNF), transcript variant 3, mRNA.	627	69.0329	42.0529	44.0707	51.7188
ILMN_1733807	IGF2BP1	insulin-like growth factor 2 mRNA binding protein 1 (IGF2BP1), transcript variant 1, mRNA.	10642	75.6831	42.9221	20	46.2017
ILMN_1688811	SPRY4	sprouty homolog 4 (Drosophila) (SPRY4), mRNA.	81848	57.1256	58.7213	58.3732	58.0733
ILMN_1812526	TGFB2	transforming growth factor, beta 2 (TGFB2), mRNA.	7042	72.8214	20	33.5185	42.1133
ILMN_1709613	IGF1	insulin-like growth factor 1 (somatomedin C) (IGF1), mRNA.	3479	54.9719	64.2831	68.2441	62.4997
ILMN_2171649	CGB2	chorionic gonadotropin, beta polypeptide 2 (CGB2), mRNA.	114336	46.0361	35.3287	62.7714	48.0454
ILMN_1797596	SPRY4	sprouty homolog 4 (Drosophila) (SPRY4), mRNA.	81848	45.4142	52.3356	60.1896	52.6465
ILMN_1697733	CST6	PREDICTED: cystatin E/M (CST6), mRNA.	1474	87.2794	29.771	22.5798	46.5434
ILMN_1776848	ZFYVE9	zinc finger, FYVE domain containing 9 (ZFYVE9), transcript variant 1, mRNA.	9372	47.89	56.5211	74.7794	59.7302
ILMN_1775822	PDGFB	platelet-derived growth factor beta polypeptide (simian sarcoma viral (v-sis) oncogene homolog) (PDGFB), transcript variant 1, mRNA.	5155	29.643	45.5147	50.9773	42.045
ILMN_1665250	EFEMP1	EGF-containing fibulin-like extracellular matrix protein 1 (EFEMP1), transcript variant 2, mRNA.	2202	60.8393	33.4321	56.2896	50.187
ILMN_1734827	MKI67	antigen identified by monoclonal antibody Ki-67 (MKI67), mRNA.	4288	34.365	54.8726	32.6363	40.6246
ILMN_1679826	CST7	cystatin F (leukocystatin) (CST7), mRNA.	8530	64.088	52.3234	21.7996	46.0703
ILMN_2398939	MBP	myelin basic protein (MBP), transcript variant 3, mRNA.	4155	44.9351	47.8476	49.9791	47.5873
ILMN_2044645	CGB1	chorionic gonadotropin, beta polypeptide 1 (CGB1), mRNA.	114335	85.5491	45.0149	43.2928	57.9523
ILMN_2153495	WNT7B	wingless-type MMTV integration site family, member 7B (WNT7B), mRNA.	7477	46.8452	48.6787	46.7857	47.4365
ILMN_1753322	FGF1	fibroblast growth factor 1 (acidic) (FGF1), transcript variant 1, mRNA.	2246	100.12	20	20	46.7066
ILMN_2113490	NTN4	netrin 4 (NTN4), mRNA.	59277	64.479	38.5863	34.4304	45.8319
ILMN_1693483	FGF18	fibroblast growth factor 18 (FGF18), mRNA.	8817	64.3682	44.3865	38.3344	49.0297
ILMN_1693617	CSH1	chorionic somatomammotropin hormone 1 (placental lactogen) (CSH1), transcript variant 1, mRNA.	1442	65.1088	26.8254	67.5067	53.147
ILMN_1773262	ESM1	endothelial cell-specific molecule 1 (ESM1), mRNA.	11082	23.5782	70.7027	20	38.0936
ILMN_1769280	SPRY1	sprouty homolog 1, antagonist of FGF signaling (Drosophila) (SPRY1), transcript variant 1, mRNA.	10252	39.9561	22.1586	54.0712	38.7287
ILMN_1694011	WNT2	wingless-type MMTV integration site family member 2 (WNT2), mRNA.	7472	86.4852	20	30.6398	45.7083
ILMN_2081070	BTC	betacellulin (BTC), mRNA.	685	32.433	55.6391	54.3467	47.4729
ILMN_1738783	GDF9	growth differentiation factor 9 (GDF9), mRNA.	2661	57.9971	54.9363	31.3885	48.1073
ILMN_1720930	CMTM4	CKLF-like MARVEL transmembrane domain containing 4 (CMTM4), transcript variant 2, mRNA.	146223	35.5813	52.2308	51.2908	46.3676
ILMN_1661113	GH2	growth hormone 2 (GH2), transcript variant 2, mRNA.	2689	58.9388	45.3967	20.0811	41.4722
ILMN_1674882	GDNF	glial cell derived neurotrophic factor (GDNF), transcript variant 2, mRNA.	2668	43.9069	23.4691	63.039	43.4717
ILMN_1651492	WNT2B	wingless-type MMTV integration site family, member 2B (WNT2B), transcript variant WNT-2B2, mRNA.	7482	46.5856	28.0731	46.1336	40.2641
ILMN_2399100	FGF5	fibroblast growth factor 5 (FGF5), transcript variant 2, mRNA.	2250	35.8318	45.7361	54.7617	45.4432
ILMN_1659601	CCL26	chemokine (C-C motif) ligand 26 (CCL26), mRNA.	10344	59.8799	20	49.8737	43.2512
ILMN_2110094	CFC1	cripto, FRL-1, cryptic family 1 (CFC1), mRNA.	55997	20	20	57.3364	32.4455
ILMN_1788109	IL17C	interleukin 17C (IL17C), mRNA.	27189	62.4627	24.3097	58.1838	48.3188
ILMN_1669174	IL4	interleukin 4 (IL4), transcript variant 2, mRNA.	3565	20	20	84.0702	41.3567
ILMN_1725519	CCL11	chemokine (C-C motif) ligand 11 (CCL11), mRNA.	6356	30.3951	26.1615	49.635	35.3972
ILMN_1693683	PDAP1	PDGFA associated protein 1 (PDAP1), mRNA.	11333	48.8922	30.5939	37.8097	39.0986
ILMN_1776195	TMSB4Y	thymosin beta 4, Y-linked (TMSB4Y), mRNA.	9087	20	69.0476	20	36.3492
ILMN_1709734	BMP4	bone morphogenetic protein 4 (BMP4), transcript variant 1, mRNA.	652	35.9055	47.568	20	34.4912
ILMN_1688892	LAMA3	laminin, alpha 3 (LAMA3), transcript variant 1, mRNA.	3909	20	57.8781	37.8389	38.5723
ILMN_1798803	BMP1	bone morphogenetic protein 1 (BMP1), transcript variant BMP1-5, mRNA.	649	20	20	62.4824	34.1608
ILMN_1726549	GDPD2	glycerophosphodiester phosphodiesterase domain containing 2 (GDPD2), mRNA.	54857	35.1526	50.1576	31.402	38.9041
ILMN_2394305	PDGFB	platelet-derived growth factor beta polypeptide (simian sarcoma viral (v-sis) oncogene homolog) (PDGFB), transcript variant 2, mRNA.	5155	39.0083	45.8929	20	34.967
ILMN_1807034	CALCA	calcitonin-related polypeptide alpha (CALCA), transcript variant 3, mRNA.	796	51.6782	34.894	40.7656	42.4459
ILMN_2224955	XCL1	chemokine (C motif) ligand 1 (XCL1), mRNA.	6375	60.4299	54.6142	20	45.0147
ILMN_1690939	ECGF1	endothelial cell growth factor 1 (platelet-derived) (ECGF1), mRNA.	1890	20	73.6603	39.2769	44.3124
ILMN_1708569	PMCHL2	pro-melanin-concentrating hormone-like 2 (PMCHL2), mRNA.	5370	20	71.7909	35.1037	42.2982
ILMN_1685714	INHBB	inhibin, beta B (activin AB beta polypeptide) (INHBB), mRNA.	3625	52.31	47.8577	20	40.0559
ILMN_1761778	TNFSF8	tumor necrosis factor (ligand) superfamily, member 8 (TNFSF8), mRNA.	944	48.4588	48.6595	24.9352	40.6845
ILMN_1737817	CCL25	chemokine (C-C motif) ligand 25 (CCL25), mRNA.	6370	24.0786	54.6996	37.9516	38.9099
ILMN_1679277	CMTM3	CKLF-like MARVEL transmembrane domain containing 3 (CMTM3), transcript variant 1, mRNA.	123920	52.7376	20	35.7479	36.1619
ILMN_1773352	CCL5	chemokine (C-C motif) ligand 5 (CCL5), mRNA.	6352	23.7631	21.9569	32.3645	26.0282
ILMN_1734855	SELPLG	selectin P ligand (SELPLG), mRNA.	6404	20	20	44.5698	28.1899
ILMN_1690283	NDRG4	NDRG family member 4 (NDRG4), mRNA.	65009	68.1465	27.3965	26.659	40.734
ILMN_1668099	CFC1	cripto, FRL-1, cryptic family 1 (CFC1), mRNA.	55997	50.4533	52.7527	20	41.0686
ILMN_1666966	INS	insulin (INS), mRNA.	3630	52.4222	35.607	33.8399	40.6231
ILMN_1734781	IFNE1	interferon epsilon 1 (IFNE1), mRNA.	338376	20	20	43.7906	27.9302
ILMN_1772964	CCL8	chemokine (C-C motif) ligand 8 (CCL8), mRNA.	6355	29.2957	20	21.3396	23.5451
ILMN_2293594	LAMA3	laminin, alpha 3 (LAMA3), transcript variant 1, mRNA.	3909	72.6634	26.2664	20	39.6433
ILMN_1669773	ANGPTL1	angiopoietin-like 1 (ANGPTL1), mRNA.	9068	27.7442	48.1482	41.6728	39.1884
ILMN_1794638	VIP	vasoactive intestinal peptide (VIP), transcript variant 2, mRNA.	7432	20	20.055	20	20.0183
ILMN_2161577	CXCL6	chemokine (C-X-C motif) ligand 6 (granulocyte chemotactic protein 2) (CXCL6), mRNA.	6372	20	20	76.1747	38.7249
ILMN_2375786	LECT1	leukocyte cell derived chemotaxin 1 (LECT1), transcript variant 1, mRNA.	11061	26.7022	63.7627	23.8621	38.109
ILMN_1781450	CMTM4	PREDICTED: CKLF-like MARVEL transmembrane domain containing 4 (CMTM4), mRNA.	146223	20	37.6491	56.1214	37.9235
ILMN_1728106	TNF	tumor necrosis factor (TNF superfamily, member 2) (TNF), mRNA.	7124	20	20	20	20
ILMN_1800776	BMP1	bone morphogenetic protein 1 (BMP1), transcript variant BMP1-4, mRNA.	649	20.6147	58.6303	34.3381	37.861
ILMN_1709350	CXCL3	chemokine (C-X-C motif) ligand 3 (CXCL3), mRNA.	2921	20	57.3642	20	32.4547
ILMN_1787897	CXCL1	chemokine (C-X-C motif) ligand 1 (melanoma growth stimulating activity, alpha) (CXCL1), mRNA.	2919	20	21.9731	20	20.6577
ILMN_1747019	PDYN	prodynorphin (PDYN), mRNA.	5173	20	72.0058	20	37.3353
ILMN_1768953	SDC1	syndecan 1 (SDC1), transcript variant 2, mRNA.	6382	35.7552	39.8248	31.8349	35.805
ILMN_1674440	SH2D3C	SH2 domain containing 3C (SH2D3C), transcript variant 1, mRNA.	10044	20	71.3478	20	37.1159
ILMN_1698186	IFNA2	interferon, alpha 2 (IFNA2), mRNA.	3440	20	20	60.7455	33.5818
ILMN_1678816	GREM2	gremlin 2, cysteine knot superfamily, homolog (Xenopus laevis) (GREM2), mRNA.	64388	37.0426	27.3034	42.7184	35.6881
ILMN_1765187	LHB	luteinizing hormone beta polypeptide (LHB), mRNA.	3972	20	55.6659	34.8889	36.8516
ILMN_2391071	CSH2	chorionic somatomammotropin hormone 2 (CSH2), transcript variant 2, mRNA.	1443	57.656	26.8261	23.7053	36.0624
ILMN_2189314	HDGFL1	hepatoma derived growth factor-like 1 (HDGFL1), mRNA.	154150	32.8902	36.404	39.7304	36.3415
ILMN_1785312	IL15	interleukin 15 (IL15), transcript variant 2, mRNA.	3600	21.7264	54.9615	24.4728	33.7202
ILMN_1737695	PDGFB	platelet-derived growth factor beta polypeptide (simian sarcoma viral (v-sis) oncogene homolog) (PDGFB), transcript variant 1, mRNA.	5155	24.4162	20	60.1165	34.8442
ILMN_1704247	LAMA3	laminin, alpha 3 (LAMA3), transcript variant 2, mRNA.	3909	59.3879	20	28.5186	35.9688
ILMN_1698666	CST6	cystatin E/M (CST6), mRNA.	1474	67.6239	20	20	35.8746
ILMN_1775373	CMTM5	CKLF-like MARVEL transmembrane domain containing 5 (CMTM5), transcript variant 3, mRNA.	116173	42.1693	21.2003	30.2514	31.207
ILMN_2401883	IL25	interleukin 25 (IL25), transcript variant 2, mRNA.	64806	24.1723	44.1331	35.3023	34.5359
ILMN_1789994	BMP1	bone morphogenetic protein 1 (BMP1), transcript variant BMP1-2, mRNA.	649	20	20	30.5487	23.5162
ILMN_1776023	IFNA7	interferon, alpha 7 (IFNA7), mRNA.	3444	36.6764	42.642	25.9034	35.0739
ILMN_2244108	ITGB1	integrin, beta 1 (fibronectin receptor, beta polypeptide, antigen CD29 includes MDF2, MSK12) (ITGB1), transcript variant 1B, mRNA.	3688	20	20	35.6745	25.2248
ILMN_1781390	FGF17	fibroblast growth factor 17 (FGF17), mRNA.	8822	20	50.0178	20	30.0059
ILMN_2297205	ATRN	attractin (ATRN), transcript variant 1, mRNA.	8455	23.2332	28.1529	45.7533	32.3798
ILMN_1779234	CXCL6	chemokine (C-X-C motif) ligand 6 (granulocyte chemotactic protein 2) (CXCL6), mRNA.	6372	26.5546	27.7595	20	24.7713
ILMN_1712896	FST	follistatin (FST), transcript variant FST317, mRNA.	10468	37.2576	34.6463	20	30.6346
ILMN_1718275	IL1F7	interleukin 1 family, member 7 (zeta) (IL1F7), transcript variant 5, mRNA.	27178	39.2557	21.2204	27.0857	29.1873
ILMN_1756443	INHA	inhibin, alpha (INHA), mRNA.	3623	20	56.0937	20	32.0312
ILMN_1710394	CNTNAP5	contactin associated protein-like 5 (CNTNAP5), mRNA.	129684	20	20	20	20
ILMN_1722527	LECT1	leukocyte cell derived chemotaxin 1 (LECT1), transcript variant 1, mRNA.	11061	20	44.1664	20	28.0555
ILMN_1695128	ZFYVE9	zinc finger, FYVE domain containing 9 (ZFYVE9), transcript variant 2, mRNA.	9372	20	32.6009	20	24.2003
ILMN_1680462	CST6	PREDICTED: cystatin E/M (CST6), mRNA.	1474	20	20	20	20
ILMN_1662188	WNT11	wingless-type MMTV integration site family, member 11 (WNT11), mRNA.	7481	24.3848	52.5447	20	32.3098
ILMN_1690733	EGF	epidermal growth factor (beta-urogastrone) (EGF), mRNA.	1950	20	28.9822	20	22.9941
ILMN_2188862	GDF15	growth differentiation factor 15 (GDF15), mRNA.	9518	20	20	20	20
ILMN_1801307	TNFSF10	tumor necrosis factor (ligand) superfamily, member 10 (TNFSF10), mRNA.	8743	20	20	20	20
ILMN_1757019	NTN4	netrin 4 (NTN4), mRNA.	59277	20	26.1435	43.0738	29.7391
ILMN_2067890	CXCL11	chemokine (C-X-C motif) ligand 11 (CXCL11), mRNA.	6373	22.9859	20	49.8292	30.9384
ILMN_2222688	TMSB4X	thymosin, beta 4, X-linked (TMSB4X), mRNA.	7114	20	25.5782	20	21.8594
ILMN_1652852	GAS2	growth arrest-specific 2 (GAS2), transcript variant 2, mRNA.	2620	38.325	20	20	26.1083
ILMN_1795706	WNT6	wingless-type MMTV integration site family, member 6 (WNT6), mRNA.	7475	20	20	20	20
ILMN_1655632	DVL1	dishevelled, dsh homolog 1 (Drosophila) (DVL1), mRNA.	1855	28.7443	26.8261	32.6504	29.4069
ILMN_2363475	CSH1	chorionic somatomammotropin hormone 1 (placental lactogen) (CSH1), transcript variant 1, mRNA.	1442	51.0748	20	20	30.3583
ILMN_1724396	GCG	glucagon (GCG), mRNA.	2641	23.8048	29.8538	33.3069	28.9885
ILMN_1702566	CALCA	calcitonin-related polypeptide alpha (CALCA), transcript variant 1, mRNA.	796	36.9634	32.592	20.5785	30.0447
ILMN_2355586	ATRN	attractin (ATRN), transcript variant 2, mRNA.	8455	34.3893	26.9166	28.4304	29.9121
ILMN_2290068	VAV3	vav 3 guanine nucleotide exchange factor (VAV3), transcript variant 1, mRNA.	10451	20	46.3916	22.6453	29.679
ILMN_1737252	NRG1	neuregulin 1 (NRG1), transcript variant GGF2, mRNA.	3084	20	20	25.9265	21.9755
ILMN_2132379	TDGF1	teratocarcinoma-derived growth factor 1 (TDGF1), mRNA.	6997	20	20	20	20
ILMN_1660995	AMH	anti-Mullerian hormone (AMH), mRNA.	268	20	20	20	20
ILMN_2413473	GH2	growth hormone 2 (GH2), transcript variant 4, mRNA.	2689	20	25.3472	27.7505	24.3659
ILMN_1743950	IGFL1	IGF-like family member 1 (IGFL1), mRNA.	374918	47.8568	20	20	29.2856
ILMN_1707612	FIGF	c-fos induced growth factor (vascular endothelial growth factor D) (FIGF), mRNA.	2277	47.675	20	20	29.225
ILMN_1791759	CXCL10	chemokine (C-X-C motif) ligand 10 (CXCL10), mRNA.	3627	45.6652	20	20	28.5551
ILMN_1679678	FSD1L	fibronectin type III and SPRY domain containing 1-like (FSD1L), transcript variant 1, mRNA.	83856	41.2624	20	20	27.0875
ILMN_1673175	TNFSF11	tumor necrosis factor (ligand) superfamily, member 11 (TNFSF11), transcript variant 1, mRNA.	8600	46.637	20	20	28.879
ILMN_2370535	GAS2L1	growth arrest-specific 2 like 1 (GAS2L1), transcript variant 1, mRNA.	10634	45.5844	20	20	28.5281
ILMN_1705769	IL7	interleukin 7 (IL7), mRNA.	3574	20	20	20	20
ILMN_2110561	IFNA8	interferon, alpha 8 (IFNA8), mRNA.	3445	28.7443	26.8261	20	25.1901
ILMN_1761927	IL1F8	interleukin 1 family, member 8 (eta) (IL1F8), transcript variant 1, mRNA.	27177	20	33.9846	24.2088	26.0644
ILMN_1733402	CSF1	colony stimulating factor 1 (macrophage) (CSF1), transcript variant 4, mRNA.	1435	20	20	20	20
ILMN_2274571	GAS7	growth arrest-specific 7 (GAS7), transcript variant a, mRNA.	8522	26.2919	20	20	22.0973
ILMN_1690192	CER1	cerberus 1, cysteine knot superfamily, homolog (Xenopus laevis) (CER1), mRNA.	9350	20	41.2521	20	27.084
ILMN_2273053	IL15	interleukin 15 (IL15), transcript variant 1, mRNA.	3600	20	25.4476	30.1682	25.2053
ILMN_1704000	IL1F6	interleukin 1 family, member 6 (epsilon) (IL1F6), mRNA.	27179	20.5616	27.4802	31.214	26.4186
ILMN_1771827	AIF1	allograft inflammatory factor 1 (AIF1), transcript variant 2, mRNA.	199	27.1099	20	24.6138	23.9079
ILMN_1754002	IL1F8	interleukin 1 family, member 8 (eta) (IL1F8), transcript variant 2, mRNA.	27177	20	20	27.8546	22.6182
ILMN_1715603	IL23A	interleukin 23, alpha subunit p19 (IL23A), mRNA.	51561	20	22.7249	37.7402	26.8217
ILMN_1774685	IL24	interleukin 24 (IL24), transcript variant 1, mRNA.	11009	39.714	20	20	26.5713
ILMN_1680003	TNFSF12	tumor necrosis factor (ligand) superfamily, member 12 (TNFSF12), transcript variant 2, mRNA.	8742	22.5551	20	24.3026	22.2859
ILMN_2406035	LAMA3	laminin, alpha 3 (LAMA3), transcript variant 1, mRNA.	3909	20	20	20	20
ILMN_1788107	IL11	interleukin 11 (IL11), mRNA.	3589	20	20	38.3134	26.1045
ILMN_1741168	SPRY4	sprouty homolog 4 (Drosophila) (SPRY4), mRNA.	81848	20	27.4802	29.6686	25.7163
ILMN_1674376	ANGPTL4	angiopoietin-like 4 (ANGPTL4), transcript variant 1, mRNA.	51129	20	38.8464	20	26.2821
ILMN_1795681	TDGF1	teratocarcinoma-derived growth factor 1 (TDGF1), mRNA.	6997	29.1287	26.9562	20	25.3616
ILMN_1678574	IFNA8	interferon, alpha 8 (IFNA8), mRNA.	3445	28.4315	23.3667	25.8518	25.8833
ILMN_1717904	SORBS3	sorbin and SH3 domain containing 3 (SORBS3), transcript variant 1, mRNA.	10174	27.6923	28.9649	20	25.5524
ILMN_1688663	IFNA1	interferon, alpha 1 (IFNA1), mRNA.	3439	20	20	20	20
ILMN_1811289	COL4A6	collagen, type IV, alpha 6 (COL4A6), transcript variant B, mRNA.	1288	20	20	20	20
ILMN_2188966	IGFALS	insulin-like growth factor binding protein, acid labile subunit (IGFALS), mRNA.	3483	21.8254	20	31.8421	24.5558
ILMN_1673232	LASS1	LAG1 homolog, ceramide synthase 1 (LASS1), transcript variant 2, mRNA.	10715	25.4148	28.0315	20	24.4821
ILMN_1653748	CST11	cystatin 11 (CST11), transcript variant 1, mRNA.	140880	20	20	33.4314	24.4771
ILMN_1805930	CSF1	colony stimulating factor 1 (macrophage) (CSF1), transcript variant 4, mRNA.	1435	20	20	20	20
ILMN_1729514	CMTM4	CKLF-like MARVEL transmembrane domain containing 4 (CMTM4), transcript variant 2, mRNA.	146223	20	32.5618	20	24.1873
ILMN_1759501	TNFSF15	tumor necrosis factor (ligand) superfamily, member 15 (TNFSF15), mRNA.	9966	20	25.8032	22.3636	22.7223
ILMN_1761910	BDNF	brain-derived neurotrophic factor (BDNF), transcript variant 4, mRNA.	627	26.2091	20	20	22.0697
ILMN_1661476	TAC4	tachykinin 4 (hemokinin) (TAC4), transcript variant alpha, mRNA.	255061	24.1534	20	20	21.3845
ILMN_1685982	PDGFA	platelet-derived growth factor alpha polypeptide (PDGFA), transcript variant 2, mRNA.	5154	28.2706	20	21.6317	23.3008
ILMN_1778575	WNT7A	wingless-type MMTV integration site family, member 7A (WNT7A), mRNA.	7476	20	29.8162	20	23.2721
ILMN_1797971	DTX2	PREDICTED: deltex homolog 2 (Drosophila) (DTX2), mRNA.	113878	20	20	29.8008	23.2669
ILMN_2097997	IFNE1	interferon epsilon 1 (IFNE1), mRNA.	338376	20	20	20	20
ILMN_1799519	IL1F8	interleukin 1 family, member 8 (eta) (IL1F8), transcript variant 1, mRNA.	27177	20	23.1866	26.2797	23.1555
ILMN_1660317	LEFTY1	left-right determination factor 1 (LEFTY1), mRNA.	10637	20	20	28.0951	22.6984
ILMN_1690174	DLL4	delta-like 4 (Drosophila) (DLL4), mRNA.	54567	20	28.0366	20	22.6789
ILMN_1653766	CCL24	chemokine (C-C motif) ligand 24 (CCL24), mRNA.	6369	20	20	28.0023	22.6674
ILMN_1809543	BDNF	brain-derived neurotrophic factor (BDNF), transcript variant 5, mRNA.	627	26.4733	20	20	22.1578
ILMN_1674167	IL10	interleukin 10 (IL10), mRNA.	3586	20	20	27.8093	22.6031
ILMN_1685314	WNT7B	wingless-type MMTV integration site family, member 7B (WNT7B), mRNA.	7477	20	20	27.3634	22.4545
ILMN_1749162	DIO2	deiodinase, iodothyronine, type II (DIO2), transcript variant 1, mRNA.	1734	20	20	20	20
ILMN_1697710	IL1F7	interleukin 1 family, member 7 (zeta) (IL1F7), transcript variant 1, mRNA.	27178	26.706	20	20	22.2353
ILMN_1782661	PDGFA	PREDICTED: platelet-derived growth factor alpha polypeptide, transcript variant 3 (PDGFA), mRNA.	5154	20	20	20	20
ILMN_1657248	EREG	epiregulin (EREG), mRNA.	2069	25.0296	21.3905	20	22.1401
ILMN_2406151	UMOD	uromodulin (UMOD), transcript variant 2, mRNA.	7369	22.9559	20.011	20	20.989
ILMN_1801586	HGF	hepatocyte growth factor (hepapoietin A; scatter factor) (HGF), transcript variant 1, mRNA.	3082	20	26.3856	20	22.1285
ILMN_1810283	FGF12	fibroblast growth factor 12 (FGF12), transcript variant 1, mRNA.	2257	25.1482	21.2256	20	22.1246
ILMN_1752559	FBS1	fibrosin 1 (FBS1), mRNA.	64319	20	20	26.3565	22.1188
ILMN_1680054	LAMB3	laminin, beta 3 (LAMB3), transcript variant 1, mRNA.	3914	26.0385	20	20	22.0128
ILMN_1813572	IL16	interleukin 16 (lymphocyte chemoattractant factor) (IL16), transcript variant 2, mRNA.	3603	20	20	24.6379	21.546
ILMN_1769988	IFNA10	interferon, alpha 10 (IFNA10), mRNA.	3446	25.1691	20	20	21.723
ILMN_2170095	PMCH	pro-melanin-concentrating hormone (PMCH), mRNA.	5367	20	20	20	20
ILMN_1679215	WNT16	wingless-type MMTV integration site family, member 16 (WNT16), transcript variant 2, mRNA.	51384	20	20	20	20
ILMN_2113606	CCL27	chemokine (C-C motif) ligand 27 (CCL27), mRNA.	10850	20	20	23.7101	21.2367
ILMN_1658713	TNFSF11	tumor necrosis factor (ligand) superfamily, member 11 (TNFSF11), transcript variant 2, mRNA.	8600	20	23.3394	20.0149	21.1181
ILMN_1706440	MDK	midkine (neurite growth-promoting factor 2) (MDK), transcript variant 3, mRNA.	4192	20	20	23.1064	21.0355
ILMN_2328874	GH1	growth hormone 1 (GH1), transcript variant 3, mRNA.	2688	23.0067	20	20	21.0022
ILMN_1757441	GDF6	growth differentiation factor 6 (GDF6), mRNA.	392255	20	22.7758	20	20.9253
ILMN_1702305	NCAM1	neural cell adhesion molecule 1 (NCAM1), transcript variant 1, mRNA.	4684	22.5639	20	20	20.8546
ILMN_1791688	BMP10	bone morphogenetic protein 10 (BMP10), mRNA.	27302	20.1014	21.6391	20	20.5802
ILMN_1737208	NTF5	neurotrophin 5 (neurotrophin 4/5) (NTF5), mRNA.	4909	20	21.6876	20	20.5625
ILMN_1718792	XCL1	chemokine (C motif) ligand 1 (XCL1), mRNA.	6375	20	20	20	20
ILMN_2086965	CCL1	chemokine (C-C motif) ligand 1 (CCL1), mRNA.	6346	20	20	20	20
ILMN_3250879	ANGPT2	angiopoietin 2 (ANGPT2), transcript variant 2, mRNA.	285	20	20.0729	20	20.0243
ILMN_2091412	FLT3LG	fms-related tyrosine kinase 3 ligand (FLT3LG), mRNA.	2323	20	20	20	20
ILMN_2145501	ANGPTL1	angiopoietin-like 1 (ANGPTL1), mRNA.	9068	20	20	20	20
ILMN_1804421	AREG	amphiregulin (AREG), mRNA.	374	20	20	20	20
ILMN_1762952	ARTN	artemin (ARTN), transcript variant 2, mRNA.	9048	20	20	20	20
ILMN_1727040	ARTN	artemin (ARTN), transcript variant 1, mRNA.	9048	20	20	20	20
ILMN_1773295	ARTN	artemin (ARTN), transcript variant 3, mRNA.	9048	20	20	20	20
ILMN_1803691	ARTN	artemin (ARTN), transcript variant 2, mRNA.	9048	20	20	20	20
ILMN_2230117	AVP	arginine vasopressin (neurophysin II, antidiuretic hormone, diabetes insipidus, neurohypophyseal) (AVP), mRNA.	551	20	20	20	20
ILMN_1733970	BAG1	BCL2-associated athanogene (BAG1), mRNA.	573	20	20	20	20
ILMN_1719820	BDNF	brain-derived neurotrophic factor (BDNF), transcript variant 2, mRNA.	627	20	20	20	20
ILMN_1706644	BDNF	brain-derived neurotrophic factor (BDNF), transcript variant 6, mRNA.	627	20	20	20	20
ILMN_1712712	BDNF	brain-derived neurotrophic factor (BDNF), transcript variant 1, mRNA.	627	20	20	20	20
ILMN_2295290	BMP1	bone morphogenetic protein 1 (BMP1), transcript variant BMP1-2, mRNA.	649	20	20	20	20
ILMN_1682661	BMP3	bone morphogenetic protein 3 (BMP3), mRNA.	651	20	20	20	20
ILMN_1693749	BMP4	bone morphogenetic protein 4 (BMP4), transcript variant 3, mRNA.	652	20	20	20	20
ILMN_2327244	CALCA	calcitonin-related polypeptide alpha (CALCA), transcript variant 2, mRNA.	796	20	20	20	20
ILMN_1783593	CCL13	chemokine (C-C motif) ligand 13 (CCL13), mRNA.	6357	20	20	20	20
ILMN_2045324	CCL16	chemokine (C-C motif) ligand 16 (CCL16), mRNA.	6360	20	20	20	20
ILMN_1769129	CCL19	chemokine (C-C motif) ligand 19 (CCL19), mRNA.	6363	20	20	20	20
ILMN_1764030	CCL23	chemokine (C-C motif) ligand 23 (CCL23), transcript variant CKbeta8-1, mRNA.	6368	20	20	20	20
ILMN_1686109	CCL23	chemokine (C-C motif) ligand 23 (CCL23), transcript variant CKbeta8, mRNA.	6368	20	20	20	20
ILMN_1782596	CCL25	chemokine (C-C motif) ligand 25 (CCL25), mRNA.	6370	20	20	20	20
ILMN_1674563	CCL4	chemokine (C-C motif) ligand 4 (CCL4), mRNA.	6351	20	20	20	20
ILMN_1743570	CEACAM3	carcinoembryonic antigen-related cell adhesion molecule 3 (CEACAM3), mRNA.	1084	20	20	20	20
ILMN_2115143	CER1	cerberus 1, cysteine knot superfamily, homolog (Xenopus laevis) (CER1), mRNA.	9350	20	20	20	20
ILMN_1719750	CGB1	chorionic gonadotropin, beta polypeptide 1 (CGB1), mRNA.	114335	20	20	20	20
ILMN_1795582	CHRD	chordin (CHRD), mRNA.	8646	20	20	20	20
ILMN_2298051	CKLF	chemokine-like factor (CKLF), transcript variant 6, mRNA.	51192	20	20	20	20
ILMN_1799030	CMTM2	CKLF-like MARVEL transmembrane domain containing 2 (CMTM2), mRNA.	146225	20	20	20	20
ILMN_1773113	CNTF	ciliary neurotrophic factor (CNTF), mRNA.	1270	20	20	20	20
ILMN_2390504	CNTNAP5	contactin associated protein-like 5 (CNTNAP5), transcript variant 2, mRNA.	129684	20	20	20	20
ILMN_1813021	COL4A6	collagen, type IV, alpha 6 (COL4A6), transcript variant A, mRNA.	1288	20	20	20	20
ILMN_1668035	CRH	corticotropin releasing hormone (CRH), mRNA.	1392	20	20	20	20
ILMN_2223561	CRHBP	corticotropin releasing hormone binding protein (CRHBP), mRNA.	1393	20	20	20	20
ILMN_2302947	CSF1	colony stimulating factor 1 (macrophage) (CSF1), transcript variant 1, mRNA.	1435	20	20	20	20
ILMN_1697069	CSF3	colony stimulating factor 3 (granulocyte) (CSF3), transcript variant 1, mRNA.	1440	20	20	20	20
ILMN_2322768	CSF3	colony stimulating factor 3 (granulocyte) (CSF3), transcript variant 1, mRNA.	1440	20	20	20	20
ILMN_1706852	CSF3	colony stimulating factor 3 (granulocyte) (CSF3), transcript variant 3, mRNA.	1440	20	20	20	20
ILMN_1691937	CSH1	chorionic somatomammotropin hormone 1 (placental lactogen) (CSH1), transcript variant 2, mRNA.	1442	20	20	20	20
ILMN_2285280	CSH2	chorionic somatomammotropin hormone 2 (CSH2), transcript variant 2, mRNA.	1443	20	20	20	20
ILMN_2403566	CSHL1	chorionic somatomammotropin hormone-like 1 (CSHL1), transcript variant 2, mRNA.	1444	20	20	20	20
ILMN_1753449	CST1	cystatin SN (CST1), mRNA.	1469	20	20	20	20
ILMN_1697370	CST11	cystatin 11 (CST11), transcript variant 2, mRNA.	140880	20	20	20	20
ILMN_1673843	CST2	cystatin SA (CST2), mRNA.	1470	20	20	20	20
ILMN_1720485	CST9L	cystatin 9-like (mouse) (CST9L), mRNA.	128821	20	20	20	20
ILMN_1669888	CSTA	cystatin A (stefin A) (CSTA), mRNA.	1475	20	20	20	20
ILMN_1726328	CSTL1	cystatin-like 1 (CSTL1), mRNA.	128817	20	20	20	20
ILMN_2067895	CXCL11	chemokine (C-X-C motif) ligand 11 (CXCL11), mRNA.	6373	20	20	20	20
ILMN_1672278	CXCL16	chemokine (C-X-C motif) ligand 16 (CXCL16), mRNA.	58191	20	20	20	20
ILMN_2230178	DAND5	DAN domain family, member 5 (DAND5), mRNA.	199699	20	20	20	20
ILMN_1737650	DIO2	deiodinase, iodothyronine, type II (DIO2), transcript variant 3, mRNA.	1734	20	20	20	20
ILMN_2174189	DKK1	dickkopf homolog 1 (Xenopus laevis) (DKK1), mRNA.	22943	20	20	20	20
ILMN_1712729	DKK4	dickkopf homolog 4 (Xenopus laevis) (DKK4), mRNA.	27121	20	20	20	20
ILMN_1783444	DVL1	dishevelled, dsh homolog 1 (Drosophila) (DVL1), transcript variant 2, mRNA.	1855	20	20	20	20
ILMN_2358886	EDN3	endothelin 3 (EDN3), transcript variant 3, mRNA.	1908	20	20	20	20
ILMN_1703205	EDN3	endothelin 3 (EDN3), transcript variant 2, mRNA.	1908	20	20	20	20
ILMN_1665671	EPO	erythropoietin (EPO), mRNA.	2056	20	20	20	20
ILMN_1699735	FGF1	fibroblast growth factor 1 (acidic) (FGF1), transcript variant 1, mRNA.	2246	20	20	20	20
ILMN_2110110	FGF10	fibroblast growth factor 10 (FGF10), mRNA.	2255	20	20	20	20
ILMN_1653826	FGF13	fibroblast growth factor 13 (FGF13), transcript variant 1B, mRNA.	2258	20	20	20	20
ILMN_1751495	FGF14	fibroblast growth factor 14 (FGF14), transcript variant 2, mRNA.	2259	20	20	20	20
ILMN_1732976	FGF14	fibroblast growth factor 14 (FGF14), transcript variant 1, mRNA.	2259	20	20	20	20
ILMN_1785564	FGF16	fibroblast growth factor 16 (FGF16), mRNA.	8823	20	20	20	20
ILMN_1760909	FGF19	fibroblast growth factor 19 (FGF19), mRNA.	9965	20	20	20	20
ILMN_2095633	FGF22	fibroblast growth factor 22 (FGF22), mRNA.	27006	20	20	20	20
ILMN_2071316	FGF23	fibroblast growth factor 23 (FGF23), mRNA.	8074	20	20	20	20
ILMN_1723227	FGF3	fibroblast growth factor 3 (murine mammary tumor virus integration site (v-int-2) oncogene homolog) (FGF3), mRNA.	2248	20	20	20	20
ILMN_1740871	FGF5	fibroblast growth factor 5 (FGF5), transcript variant 1, mRNA.	2250	20	20	20	20
ILMN_1812517	FGF8	fibroblast growth factor 8 (androgen-induced) (FGF8), transcript variant E, mRNA.	2253	20	20	20	20
ILMN_2345749	FGF8	fibroblast growth factor 8 (androgen-induced) (FGF8), transcript variant B, mRNA.	2253	20	20	20	20
ILMN_1704418	FOXD1	forkhead box D1 (FOXD1), mRNA.	2297	20	20	20	20
ILMN_1682015	GAL	galanin prepropeptide (GAL), mRNA.	51083	20	20	20	20
ILMN_1724059	GAS2L1	growth arrest-specific 2 like 1 (GAS2L1), transcript variant 2, mRNA.	10634	20	20	20	20
ILMN_1792777	GAS2L1	growth arrest-specific 2 like 1 (GAS2L1), transcript variant 3, mRNA.	10634	20	20	20	20
ILMN_2045576	GAS2L2	growth arrest-specific 2 like 2 (GAS2L2), mRNA.	246176	20	20	20	20
ILMN_1711712	GAS2L2	growth arrest-specific 2 like 2 (GAS2L2), mRNA.	246176	20	20	20	20
ILMN_1781614	GAS6	PREDICTED: growth arrest-specific 6, transcript variant 5 (GAS6), mRNA.	2621	20	20	20	20
ILMN_1687018	GAS7	growth arrest-specific 7 (GAS7), transcript variant b, mRNA.	8522	20	20	20	20
ILMN_1790080	GAS7	growth arrest-specific 7 (GAS7), transcript variant c, mRNA.	8522	20	20	20	20
ILMN_1712721	GAST	gastrin (GAST), mRNA.	2520	20	20	20	20
ILMN_2210111	GDF3	growth differentiation factor 3 (GDF3), mRNA.	9573	20	20	20	20
ILMN_1796471	GDF5	growth differentiation factor 5 (GDF5), mRNA.	8200	20	20	20	20
ILMN_2150175	GDF6	growth differentiation factor 6 (GDF6), mRNA.	392255	20	20	20	20
ILMN_1803881	GDF7	growth differentiation factor 7 (GDF7), mRNA.	151449	20	20	20	20
ILMN_1705019	GDNF	glial cell derived neurotrophic factor (GDNF), transcript variant 3, mRNA.	2668	20	20	20	20
ILMN_1662492	GDNF	glial cell derived neurotrophic factor (GDNF), transcript variant 1, mRNA.	2668	20	20	20	20
ILMN_1781261	GH1	growth hormone 1 (GH1), transcript variant 5, mRNA.	2688	20	20	20	20
ILMN_2296450	GH2	growth hormone 2 (GH2), transcript variant 2, mRNA.	2689	20	20	20	20
ILMN_1659354	GH2	growth hormone 2 (GH2), transcript variant 3, mRNA.	2689	20	20	20	20
ILMN_1673805	GIP	gastric inhibitory polypeptide (GIP), mRNA.	2695	20	20	20	20
ILMN_1749448	GLMN	glomulin, FKBP associated protein (GLMN), mRNA.	11146	20	20	20	20
ILMN_2124585	GREM1	gremlin 1, cysteine knot superfamily, homolog (Xenopus laevis) (GREM1), mRNA.	26585	20	20	20	20
ILMN_2413323	GRP	gastrin-releasing peptide (GRP), transcript variant 3, mRNA.	2922	20	20	20	20
ILMN_1777199	GRP	gastrin-releasing peptide (GRP), transcript variant 3, mRNA.	2922	20	20	20	20
ILMN_1779673	HDGFL1	hepatoma derived growth factor-like 1 (HDGFL1), mRNA.	154150	20	20	20	20
ILMN_1757838	HGF	hepatocyte growth factor (hepapoietin A; scatter factor) (HGF), transcript variant 5, mRNA.	3082	20	20	20	20
ILMN_1790149	HGF	hepatocyte growth factor (hepapoietin A; scatter factor) (HGF), transcript variant 3, mRNA.	3082	20	20	20	20
ILMN_2186745	IFNA7	interferon, alpha 7 (IFNA7), mRNA.	3444	20	20	20	20
ILMN_2207291	IFNG	interferon, gamma (IFNG), mRNA.	3458	20	20	20	20
ILMN_2176225	IFNW1	interferon, omega 1 (IFNW1), mRNA.	3467	20	20	20	20
ILMN_2298035	IGF2	insulin-like growth factor 2 (somatomedin A) (IGF2), transcript variant 2, mRNA.	3481	20	20	20	20
ILMN_1671353	IL12A	interleukin 12A (natural killer cell stimulatory factor 1, cytotoxic lymphocyte maturation factor 1, p35) (IL12A), mRNA.	3592	20	20	20	20
ILMN_1681132	IL12B	interleukin 12B (natural killer cell stimulatory factor 2, cytotoxic lymphocyte maturation factor 2, p40) (IL12B), mRNA.	3593	20	20	20	20
ILMN_2369221	IL15	interleukin 15 (IL15), transcript variant 1, mRNA.	3600	20	20	20	20
ILMN_2290628	IL16	interleukin 16 (lymphocyte chemoattractant factor) (IL16), transcript variant 2, mRNA.	3603	20	20	20	20
ILMN_1799575	IL19	interleukin 19 (IL19), transcript variant 2, mRNA.	29949	20	20	20	20
ILMN_1682592	IL19	interleukin 19 (IL19), transcript variant 2, mRNA.	29949	20	20	20	20
ILMN_1658483	IL1A	interleukin 1, alpha (IL1A), mRNA.	3552	20	20	20	20
ILMN_1759141	IL1F5	interleukin 1 family, member 5 (delta) (IL1F5), transcript variant 1, mRNA.	26525	20	20	20	20
ILMN_1804901	IL1F5	interleukin 1 family, member 5 (delta) (IL1F5), transcript variant 2, mRNA.	26525	20	20	20	20
ILMN_2353936	IL1F7	interleukin 1 family, member 7 (zeta) (IL1F7), transcript variant 4, mRNA.	27178	20	20	20	20
ILMN_1704321	IL2	interleukin 2 (IL2), mRNA.	3558	20	20	20	20
ILMN_1725814	IL24	interleukin 24 (IL24), transcript variant 1, mRNA.	11009	20	20	20	20
ILMN_2401884	IL25	interleukin 25 (IL25), transcript variant 2, mRNA.	64806	20	20	20	20
ILMN_2123182	IL26	interleukin 26 (IL26), mRNA.	55801	20	20	20	20
ILMN_1768900	IL28B	interleukin 28B (interferon, lambda 3) (IL28B), mRNA.	282617	20	20	20	20
ILMN_2149624	IL29	interleukin 29 (interferon, lambda 1) (IL29), mRNA.	282618	20	20	20	20
ILMN_1684570	IL29	interleukin 29 (interferon, lambda 1) (IL29), mRNA.	282618	20	20	20	20
ILMN_2389080	IL4	interleukin 4 (IL4), transcript variant 1, mRNA.	3565	20	20	20	20
ILMN_2059744	IL7	interleukin 7 (IL7), mRNA.	3574	20	20	20	20
ILMN_1719547	INHBA	inhibin, beta A (INHBA), mRNA.	3624	20	20	20	20
ILMN_1765986	INHBC	inhibin, beta C (INHBC), mRNA.	3626	20	20	20	20
ILMN_2226271	INSL3	insulin-like 3 (Leydig cell) (INSL3), mRNA.	3640	20	20	20	20
ILMN_1749591	ITGAL	integrin, alpha L (antigen CD11A (p180), lymphocyte function-associated antigen 1; alpha polypeptide) (ITGAL), mRNA.	3683	20	20	20	20
ILMN_1726175	ITGAX	integrin, alpha X (complement component 3 receptor 4 subunit) (ITGAX), mRNA.	3687	20	20	20	20
ILMN_2254635	ITGAX	integrin, alpha X (complement component 3 receptor 4 subunit) (ITGAX), mRNA.	3687	20	20	20	20
ILMN_1730176	ITGAX	PREDICTED: integrin, alpha X (complement component 3 receptor 4 subunit) (ITGAX), mRNA.	3687	20	20	20	20
ILMN_1784454	ITGB1	integrin, beta 1 (fibronectin receptor, beta polypeptide, antigen CD29 includes MDF2, MSK12) (ITGB1), transcript variant 1E, mRNA.	3688	20	20	20	20
ILMN_1754233	ITGB1	integrin, beta 1 (fibronectin receptor, beta polypeptide, antigen CD29 includes MDF2, MSK12) (ITGB1), transcript variant 1D, mRNA.	3688	20	20	20	20
ILMN_1658925	JAG2	jagged 2 (JAG2), transcript variant 1, mRNA.	3714	20	20	20	20
ILMN_1746232	KITLG	KIT ligand (KITLG), transcript variant b, mRNA.	4254	20	20	20	20
ILMN_1715684	LAMB3	laminin, beta 3 (LAMB3), transcript variant 1, mRNA.	3914	20	20	20	20
ILMN_1800142	LAMB3	laminin, beta 3 (LAMB3), transcript variant 2, mRNA.	3914	20	20	20	20
ILMN_1791588	NCAM1	neural cell adhesion molecule 1 (NCAM1), transcript variant 1, mRNA.	4684	20	20	20	20
ILMN_1754105	NDRG4	NDRG family member 4 (NDRG4), mRNA.	65009	20	20	20	20
ILMN_1712537	NODAL	nodal homolog (mouse) (NODAL), mRNA.	4838	20	20	20	20
ILMN_1731788	NRG1	neuregulin 1 (NRG1), transcript variant SMDF, mRNA.	3084	20	20	20	20
ILMN_1657607	NRG1	neuregulin 1 (NRG1), transcript variant HRG-gamma, mRNA.	3084	20	20	20	20
ILMN_2298888	NRG1	neuregulin 1 (NRG1), transcript variant GGF2, mRNA.	3084	20	20	20	20
ILMN_1692927	NTN1	netrin 1 (NTN1), mRNA.	9423	20	20	20	20
ILMN_1806448	NTNG2	netrin G2 (NTNG2), mRNA.	84628	20	20	20	20
ILMN_2189366	NTS	neurotensin (NTS), mRNA.	4922	20	20	20	20
ILMN_1688838	OGN	osteoglycin (OGN), transcript variant 1, mRNA.	4969	20	20	20	20
ILMN_1815232	OTOG	PREDICTED: otogelin (OTOG), mRNA.	340990	20	20	20	20
ILMN_1767037	PF4	platelet factor 4 (chemokine (C-X-C motif) ligand 4) (PF4), mRNA.	5196	20	20	20	20
ILMN_1806849	PMCHL2	pro-melanin-concentrating hormone-like 2 (PMCHL2), mRNA.	5370	20	20	20	20
ILMN_1800038	SDC1	syndecan 1 (SDC1), transcript variant 1, mRNA.	6382	20	20	20	20
ILMN_2321648	SH2D3C	SH2 domain containing 3C (SH2D3C), transcript variant 1, mRNA.	10044	20	20	20	20
ILMN_1652693	SHH	sonic hedgehog homolog (Drosophila) (SHH), mRNA.	6469	20	20	20	20
ILMN_2261099	SORBS3	sorbin and SH3 domain containing 3 (SORBS3), transcript variant 2, mRNA.	10174	20	20	20	20
ILMN_1791078	SPRY3	sprouty homolog 3 (Drosophila) (SPRY3), mRNA.	10251	20	20	20	20
ILMN_1742881	SYT1	synaptotagmin I (SYT1), mRNA.	6857	20	20	20	20
ILMN_1784889	TAC3	tachykinin 3 (neuromedin K, neurokinin beta) (TAC3), transcript variant 1, mRNA.	6866	20	20	20	20
ILMN_2304878	TAC4	tachykinin 4 (hemokinin) (TAC4), transcript variant gamma, mRNA.	255061	20	20	20	20
ILMN_1722489	TFF1	trefoil factor 1 (TFF1), mRNA.	7031	20	20	20	20
ILMN_2083946	TGFA	transforming growth factor, alpha (TGFA), mRNA.	7039	20	20	20	20
ILMN_1805175	TGFA	transforming growth factor, alpha (TGFA), transcript variant 2, mRNA.	7039	20	20	20	20
ILMN_3237497	TGIF2LX	TGFB-induced factor homeobox 2-like, X-linked (TGIF2LX), mRNA.	90316	20	20	20	20
ILMN_1695900	TNFSF11	tumor necrosis factor (ligand) superfamily, member 11 (TNFSF11), transcript variant 1, mRNA.	8600	20	20	20	20
ILMN_1655414	TNFSF14	tumor necrosis factor (ligand) superfamily, member 14 (TNFSF14), transcript variant 1, mRNA.	8740	20	20	20	20
ILMN_1661343	TNFSF14	tumor necrosis factor (ligand) superfamily, member 14 (TNFSF14), transcript variant 1, mRNA.	8740	20	20	20	20
ILMN_1778188	TP73	tumor protein p73 (TP73), mRNA.	7161	20	20	20	20
ILMN_1694817	TRH	thyrotropin-releasing hormone (TRH), mRNA.	7200	20	20	20	20
ILMN_1740585	UMOD	uromodulin (UMOD), transcript variant 1, mRNA.	7369	20	20	20	20
ILMN_2399463	VAV3	vav 3 guanine nucleotide exchange factor (VAV3), transcript variant 1, mRNA.	10451	20	20	20	20
ILMN_2357542	VIP	vasoactive intestinal peptide (VIP), transcript variant 1, mRNA.	7432	20	20	20	20
ILMN_1814443	WNT1	wingless-type MMTV integration site family, member 1 (WNT1), mRNA.	7471	20	20	20	20
ILMN_1712283	WNT10B	wingless-type MMTV integration site family, member 10B (WNT10B), mRNA.	7480	20	20	20	20
ILMN_1731964	WNT16	wingless-type MMTV integration site family, member 16 (WNT16), transcript variant 1, mRNA.	51384	20	20	20	20
ILMN_1815700	WNT3A	wingless-type MMTV integration site family, member 3A (WNT3A), mRNA.	89780	20	20	20	20
ILMN_1661788	WNT5B	wingless-type MMTV integration site family, member 5B (WNT5B), transcript variant 2, mRNA.	81029	20	20	20	20
ILMN_1749675	WNT8B	wingless-type MMTV integration site family, member 8B (WNT8B), mRNA.	7479	20	20	20	20
ILMN_2381994	ZFYVE9	zinc finger, FYVE domain containing 9 (ZFYVE9), transcript variant 1, mRNA.	9372	20	20	20	20
ILMN_1799622	ZFYVE9	zinc finger, FYVE domain containing 9 (ZFYVE9), transcript variant 3, mRNA.	9372	20	20	20	20
