# Supplementary material for: Endothelin-1 supports clonal derivation and expansion of cardiovascular progenitors derived from human embryonic stem cells
Source: Nat Commun. 2016 Mar 8;7:10774. doi: 10.1038/ncomms10774 (PMC4786749; doi:10.1038/ncomms10774)
Supplement: Supplementary Data 2 — List of growth factor in wk 11 left ventricle [file ncomms10774-s4.xlsx]

## Sheet: Sheet1
PROBE_ID	SYMBOL	DEFINITION	ENTREZ_GENE_ID	Human fetal heart week 11_Left ventricle
				Sample 1	Sample 2	Sample 3	Ave
ILMN_1750386	NPPA	natriuretic peptide precursor A (NPPA), mRNA.	4878	47225.3	50819.8	43983	47342.7
ILMN_1683271	TMSB4X	thymosin, beta 4, X-linked (TMSB4X), mRNA.	7114	41466.1	46304	41909.9	43226.7
ILMN_1812392	TMSB10	thymosin beta 10 (TMSB10), mRNA.	9168	36575.3	34433.2	35345.3	35451.3
ILMN_2349393	MDK	midkine (neurite growth-promoting factor 2) (MDK), transcript variant 1, mRNA.	4192	16815.8	19385.8	21121.7	19107.8
ILMN_1807074	MIF	macrophage migration inhibitory factor (glycosylation-inhibiting factor) (MIF), mRNA.	4282	17815.2	16300.8	15052.3	16389.4
ILMN_2409167	ANXA2	annexin A2 (ANXA2), transcript variant 1, mRNA.	302	13057.3	11702.3	12726.1	12495.2
ILMN_2206746	BGN	biglycan (BGN), mRNA.	633	11598.3	13488.4	9263.55	11450.1
ILMN_1723467	ITGB1	integrin, beta 1 (fibronectin receptor, beta polypeptide, antigen CD29 includes MDF2, MSK12) (ITGB1), transcript variant 1A, mRNA.	3688	11053.8	12038.1	10017.1	11036.3
ILMN_1728467	GHITM	growth hormone inducible transmembrane protein (GHITM), mRNA.	27069	10604.1	10659.1	10828.8	10697.3
ILMN_1756071	MFGE8	milk fat globule-EGF factor 8 protein (MFGE8), mRNA.	4240	11005.4	11146.6	7415.28	9855.77
ILMN_1726169	EDF1	endothelial differentiation-related factor 1 (EDF1), transcript variant alpha, mRNA.	8721	9694.2	9230.62	9046.61	9323.81
ILMN_1763382	NPPB	natriuretic peptide precursor B (NPPB), mRNA.	4879	4764.29	7707.93	9844.2	7438.81
ILMN_1808707	FSCN1	fascin homolog 1, actin-bundling protein (Strongylocentrotus purpuratus) (FSCN1), mRNA.	6624	8256.53	9484.84	7024.17	8255.18
ILMN_2383934	ITGB1	integrin, beta 1 (fibronectin receptor, beta polypeptide, antigen CD29 includes MDF2, MSK12) (ITGB1), transcript variant 1C-2, mRNA.	3688	8349.76	6212.69	6525.11	7029.18
ILMN_1692058	NDN	necdin homolog (mouse) (NDN), mRNA.	4692	6622.1	8214.1	5734.51	6856.9
ILMN_1778457	IL18	interleukin 18 (interferon-gamma-inducing factor) (IL18), mRNA.	3606	6552.16	7554.18	4997.93	6368.09
ILMN_1691410	BAMBI	BMP and activin membrane-bound inhibitor homolog (Xenopus laevis) (BAMBI), mRNA.	25805	4999.15	7731.39	6582.23	6437.59
ILMN_2062468	IGFBP7	insulin-like growth factor binding protein 7 (IGFBP7), mRNA.	3490	6113.97	5021.85	7177.6	6104.47
ILMN_2132982	IGFBP5	insulin-like growth factor binding protein 5 (IGFBP5), mRNA.	3488	6985.75	8214.26	5451.03	6883.68
ILMN_1750324	IGFBP5	insulin-like growth factor binding protein 5 (IGFBP5), mRNA.	3488	7817.13	6958.34	5425.09	6733.52
ILMN_1672229	FGF12	fibroblast growth factor 12 (FGF12), transcript variant 2, mRNA.	2257	5332.45	4022.44	6262.11	5205.66
ILMN_1778242	CALM1	calmodulin 1 (phosphorylase kinase, delta) (CALM1), mRNA.	801	6024.95	4606.72	5746.26	5459.31
ILMN_2305225	NDRG4	NDRG family member 4 (NDRG4), mRNA.	65009	6213.51	4592.88	5041.44	5282.61
ILMN_2201678	FSTL1	follistatin-like 1 (FSTL1), mRNA.	11167	5651.67	5278.77	4946.55	5292.33
ILMN_1714820	ITGB1	integrin, beta 1 (fibronectin receptor, beta polypeptide, antigen CD29 includes MDF2, MSK12) (ITGB1), transcript variant 1D, mRNA.	3688	4627.71	4751.94	5283.77	4887.81
ILMN_1653203	EFEMP2	EGF-containing fibulin-like extracellular matrix protein 2 (EFEMP2), mRNA.	30008	5002.23	4619.03	4262.36	4627.87
ILMN_2234697	BEX1	brain expressed, X-linked 1 (BEX1), mRNA.	55859	4388.76	5252.95	4746.4	4796.03
ILMN_1699829	CTGF	connective tissue growth factor (CTGF), mRNA.	1490	2808.5	3923.53	4452.27	3728.1
ILMN_1660552	BMP5	bone morphogenetic protein 5 (BMP5), mRNA.	653	4506.79	3759.25	3829.71	4031.92
ILMN_1779558	GAS6	growth arrest-specific 6 (GAS6), mRNA.	2621	3959.1	3742.16	4029.12	3910.13
ILMN_1741566	BMP7	bone morphogenetic protein 7 (osteogenic protein 1) (BMP7), mRNA.	655	3076.77	4395.03	2914.24	3462.01
ILMN_1784749	GAS6	growth arrest-specific 6 (GAS6), mRNA.	2621	3215.53	3382.61	3977.16	3525.1
ILMN_1663866	TGFBI	transforming growth factor, beta-induced, 68kDa (TGFBI), mRNA.	7045	3885.77	3135.06	3033.6	3351.48
ILMN_1712389	CKLF	chemokine-like factor (CKLF), transcript variant 5, mRNA.	51192	3270.58	3046.18	3346.16	3220.98
ILMN_2246894	EDF1	endothelial differentiation-related factor 1 (EDF1), transcript variant alpha, mRNA.	8721	3381.78	2867.63	3295.1	3181.5
ILMN_1746085	IGFBP3	insulin-like growth factor binding protein 3 (IGFBP3), transcript variant 2, mRNA.	3486	3889.6	2891	3161.71	3314.1
ILMN_2089329	SPRY2	sprouty homolog 2 (Drosophila) (SPRY2), mRNA.	10253	2523.47	2655.59	3159.38	2779.48
ILMN_2329914	SPRY1	sprouty homolog 1, antagonist of FGF signaling (Drosophila) (SPRY1), transcript variant 1, mRNA.	10252	2990.89	2711.94	3077.13	2926.65
ILMN_1677680	FGF12	fibroblast growth factor 12 (FGF12), transcript variant 1, mRNA.	2257	2647.57	2440.19	3182.14	2756.63
ILMN_2073307	IL10	interleukin 10 (IL10), mRNA.	3586	2881.46	2963.16	2016.84	2620.49
ILMN_1705442	CMTM3	CKLF-like MARVEL transmembrane domain containing 3 (CMTM3), transcript variant 1, mRNA.	123920	2416.64	2916.26	2815.8	2716.23
ILMN_1749213	SDF2L1	stromal cell-derived factor 2-like 1 (SDF2L1), mRNA.	23753	2729.17	2644.07	2342.18	2571.8
ILMN_1791447	CXCL12	chemokine (C-X-C motif) ligand 12 (stromal cell-derived factor 1) (CXCL12), transcript variant 1, mRNA.	6387	1872.36	3770.65	2483.02	2708.67
ILMN_2396875	IGFBP3	insulin-like growth factor binding protein 3 (IGFBP3), transcript variant 1, mRNA.	3486	2793.24	2324.98	2484.22	2534.15
ILMN_2261876	MDK	midkine (neurite growth-promoting factor 2) (MDK), transcript variant 1, mRNA.	4192	2913.96	2167.7	2379.24	2486.97
ILMN_1790761	POSTN	periostin, osteoblast specific factor (POSTN), mRNA.	10631	2377.01	2449.67	2515.85	2447.51
ILMN_1689111	CXCL12	chemokine (C-X-C motif) ligand 12 (stromal cell-derived factor 1) (CXCL12), transcript variant 2, mRNA.	6387	1996.24	3563.97	1529.99	2363.4
ILMN_1702447	IGF2BP2	insulin-like growth factor 2 mRNA binding protein 2 (IGF2BP2), transcript variant 1, mRNA.	10644	2241.24	2334.11	1685.95	2087.1
ILMN_1808404	RHBDF1	rhomboid 5 homolog 1 (Drosophila) (RHBDF1), mRNA.	64285	2086.91	2818.91	1206.27	2037.37
ILMN_1773567	LAMA5	laminin, alpha 5 (LAMA5), mRNA.	3911	2017.61	2381.91	1459.58	1953.03
ILMN_2414027	CKLF	chemokine-like factor (CKLF), transcript variant 6, mRNA.	51192	1793.79	1820.28	2421.54	2011.87
ILMN_1698934	CMTM7	CKLF-like MARVEL transmembrane domain containing 7 (CMTM7), transcript variant 2, mRNA.	112616	1613	2123.81	1941.58	1892.8
ILMN_1797519	DLK1	delta-like 1 homolog (Drosophila) (DLK1), mRNA.	8788	3320.78	1349.26	1432.41	2034.15
ILMN_1740938	APOE	apolipoprotein E (APOE), mRNA.	348	1622.04	2291.26	2060.35	1991.21
ILMN_1733811	JUP	junction plakoglobin (JUP), transcript variant 1, mRNA.	3728	1785.2	1799.89	2371.38	1985.49
ILMN_1693483	FGF18	fibroblast growth factor 18 (FGF18), mRNA.	8817	1969.51	1710.95	1815.3	1831.92
ILMN_2115125	CTGF	connective tissue growth factor (CTGF), mRNA.	1490	1237.12	1599.85	1989.68	1608.88
ILMN_1658709	LAMB1	laminin, beta 1 (LAMB1), mRNA.	3912	2011.27	1590.75	1612.91	1738.31
ILMN_1772910	GAS1	growth arrest-specific 1 (GAS1), mRNA.	2619	1448.28	2090.4	1734.77	1757.82
ILMN_2093674	GMFB	glia maturation factor, beta (GMFB), mRNA.	2764	1737.92	1649.61	1622.55	1670.03
ILMN_1702637	BEX1	brain expressed, X-linked 1 (BEX1), mRNA.	55859	1771.83	1690.5	1477.17	1646.5
ILMN_1725193	IGFBP2	insulin-like growth factor binding protein 2, 36kDa (IGFBP2), mRNA.	3485	1677.06	1225.5	2065.13	1655.9
ILMN_1801616	EMP1	epithelial membrane protein 1 (EMP1), mRNA.	2012	1401	1199.92	1637.77	1412.9
ILMN_1772612	ANGPTL2	angiopoietin-like 2 (ANGPTL2), mRNA.	23452	1730.03	1779.61	1077.11	1528.92
ILMN_1742534	COL4A5	collagen, type IV, alpha 5 (COL4A5), transcript variant 1, mRNA.	1287	1154.74	1450.98	1351.05	1318.92
ILMN_1691860	SPRY1	sprouty homolog 1, antagonist of FGF signaling (Drosophila) (SPRY1), transcript variant 2, mRNA.	10252	1411.41	1186.2	1558.9	1385.51
ILMN_1689518	PECAM1	platelet/endothelial cell adhesion molecule (PECAM1), mRNA.	5175	1437.74	1376.31	1189.78	1334.61
ILMN_2140059	LAMA4	laminin, alpha 4 (LAMA4), mRNA.	3910	1587.82	1515.56	669.668	1257.68
ILMN_1713978	SDF2	stromal cell-derived factor 2 (SDF2), mRNA.	6388	1045.57	1306.71	1444.44	1265.57
ILMN_1788019	LAMA2	laminin, alpha 2 (LAMA2), transcript variant 2, mRNA.	3908	1500.36	887.754	994.994	1127.7
ILMN_1651354	SPP1	secreted phosphoprotein 1 (SPP1), transcript variant 2, mRNA.	6696	1104.68	2006.68	616.605	1242.65
ILMN_1711899	ANXA2	annexin A2 (ANXA2), transcript variant 2, mRNA.	302	1450.9	1127.99	824.423	1134.44
ILMN_1669362	IGFBP6	insulin-like growth factor binding protein 6 (IGFBP6), mRNA.	3489	1024.07	955.255	1312.48	1097.27
ILMN_1795442	LAMA4	laminin, alpha 4 (LAMA4), mRNA.	3910	1243.65	970.711	895.807	1036.72
ILMN_2387105	OGN	osteoglycin (OGN), transcript variant 3, mRNA.	4969	1101.28	1113.44	932.307	1049.01
ILMN_1807423	IGF2BP3	insulin-like growth factor 2 mRNA binding protein 3 (IGF2BP3), mRNA.	10643	947.283	903.613	1234.19	1028.36
ILMN_1789338	SORBS3	sorbin and SH3 domain containing 3 (SORBS3), transcript variant 1, mRNA.	10174	950.997	1004.48	887.127	947.534
ILMN_1764228	DAB2	disabled homolog 2, mitogen-responsive phosphoprotein (Drosophila) (DAB2), mRNA.	1601	950.884	1024.03	635.454	870.121
ILMN_1811702	GRN	granulin (GRN), mRNA.	2896	989.985	925.356	619.449	844.93
ILMN_2339266	LAMA2	laminin, alpha 2 (LAMA2), transcript variant 1, mRNA.	3908	855.179	727.426	685.168	755.924
ILMN_1762531	FGF9	fibroblast growth factor 9 (glia-activating factor) (FGF9), mRNA.	2254	933.502	831.437	863.11	876.017
ILMN_1720048	CCL2	chemokine (C-C motif) ligand 2 (CCL2), mRNA.	6347	707.483	746.375	432.081	628.646
ILMN_2374449	SPP1	secreted phosphoprotein 1 (SPP1), transcript variant 1, mRNA.	6696	858.195	1224.85	428.762	837.27
ILMN_1696702	NEO1	neogenin homolog 1 (chicken) (NEO1), mRNA.	4756	780.428	903.687	815.736	833.283
ILMN_1760778	ENG	endoglin (Osler-Rendu-Weber syndrome 1) (ENG), mRNA.	2022	612.507	772.407	1059.57	814.827
ILMN_2363392	TNFSF14	tumor necrosis factor (ligand) superfamily, member 14 (TNFSF14), transcript variant 2, mRNA.	8740	746.77	933.095	559.255	746.373
ILMN_1765621	HDGF	hepatoma-derived growth factor (high-mobility group protein 1-like) (HDGF), mRNA.	3068	802.08	565.673	968.079	778.611
ILMN_1665865	IGFBP4	insulin-like growth factor binding protein 4 (IGFBP4), mRNA.	3487	692.944	732.39	809.972	745.102
ILMN_2128428	DAB2	disabled homolog 2, mitogen-responsive phosphoprotein (Drosophila) (DAB2), mRNA.	1601	746.347	714.21	652.568	704.375
ILMN_1683927	ITGAE	integrin, alpha E (antigen CD103, human mucosal lymphocyte antigen 1; alpha polypeptide) (ITGAE), mRNA.	3682	660.438	619.277	898.241	725.985
ILMN_1752968	LAMB2	laminin, beta 2 (laminin S) (LAMB2), mRNA.	3913	557.068	616.128	775.615	649.603
ILMN_1746561	BCL2L2	BCL2-like 2 (BCL2L2), mRNA.	599	734.451	687.969	723.439	715.286
ILMN_1803094	PDGFD	platelet derived growth factor D (PDGFD), transcript variant 2, mRNA.	80310	1011.99	570.122	523.578	701.895
ILMN_1671777	FGF13	fibroblast growth factor 13 (FGF13), transcript variant 1A, mRNA.	2258	660.684	553.111	846.21	686.668
ILMN_1753823	IL17D	interleukin 17D (IL17D), mRNA.	53342	615.635	784.9	441.946	614.16
ILMN_1683023	PDGFC	platelet derived growth factor C (PDGFC), mRNA.	56034	643.897	714.759	675.552	678.069
ILMN_1724250	GRN	granulin (GRN), mRNA.	2896	605.231	570.496	664.736	613.488
ILMN_2109708	ECGF1	endothelial cell growth factor 1 (platelet-derived) (ECGF1), mRNA.	1890	534.362	713.526	594.429	614.106
ILMN_1815319	CMTM4	CKLF-like MARVEL transmembrane domain containing 4 (CMTM4), transcript variant 2, mRNA.	146223	678.543	703.32	606.656	662.84
ILMN_1696494	CMTM6	CKLF-like MARVEL transmembrane domain containing 6 (CMTM6), mRNA.	54918	578.735	630.659	682.35	630.581
ILMN_1677723	ANGPT1	angiopoietin 1 (ANGPT1), mRNA.	284	502.115	808.549	603.443	638.036
ILMN_1739397	GLMN	glomulin, FKBP associated protein (GLMN), mRNA.	11146	612.047	518.694	772.464	634.401
ILMN_2196328	POSTN	periostin, osteoblast specific factor (POSTN), mRNA.	10631	581.923	705.076	674.079	653.693
ILMN_1748352	CTSL2	cathepsin L2 (CTSL2), mRNA.	1515	346.354	922.263	522.619	597.079
ILMN_1742456	OSTF1	osteoclast stimulating factor 1 (OSTF1), mRNA.	26578	583.939	587.941	540.045	570.642
ILMN_1740900	BMP4	bone morphogenetic protein 4 (BMP4), transcript variant 3, mRNA.	652	441.286	846.841	485.395	591.174
ILMN_1688642	LAMC3	laminin, gamma 3 (LAMC3), mRNA.	10319	479.894	825.452	302.163	535.836
ILMN_2370208	CMTM3	CKLF-like MARVEL transmembrane domain containing 3 (CMTM3), transcript variant 5, mRNA.	123920	631.474	571.533	464.549	555.852
ILMN_1676289	NCAM1	neural cell adhesion molecule 1 (NCAM1), transcript variant 1, mRNA.	4684	389.338	633.867	533.231	518.812
ILMN_2275098	DTX2	deltex homolog 2 (Drosophila) (DTX2), mRNA.	113878	484.905	642.654	347.168	491.576
ILMN_1707464	MST1	macrophage stimulating 1 (hepatocyte growth factor-like) (MST1), mRNA.	4485	449.22	641.713	368.99	486.641
ILMN_2376859	PDGFD	platelet derived growth factor D (PDGFD), transcript variant 1, mRNA.	80310	675.004	411.768	454.748	513.84
ILMN_1681103	AQP1	aquaporin 1 (Colton blood group) (AQP1), mRNA.	358	595.259	542.164	351.165	496.196
ILMN_2184373	IL8	interleukin 8 (IL8), mRNA.	3576	33.6048	20	406.375	153.327
ILMN_2350634	EFEMP1	EGF-containing fibulin-like extracellular matrix protein 1 (EFEMP1), transcript variant 2, mRNA.	2202	683.721	328.453	399.366	470.513
ILMN_1718946	ADAM10	ADAM metallopeptidase domain 10 (ADAM10), mRNA.	102	615.219	500.529	312.033	475.927
ILMN_1745994	GAS7	growth arrest-specific 7 (GAS7), transcript variant c, mRNA.	8522	795.7	272.219	261.809	443.243
ILMN_1682775	EDN1	endothelin 1 (EDN1), mRNA.	1906	359.74	407.446	347.868	371.685
ILMN_1687652	TGFB3	transforming growth factor, beta 3 (TGFB3), mRNA.	7043	427.54	518.532	359.025	435.033
ILMN_1701204	VEGFC	vascular endothelial growth factor C (VEGFC), mRNA.	7424	334.589	535.362	375.61	415.187
ILMN_1652975	DLK1	delta-like 1 homolog (Drosophila) (DLK1), mRNA.	8788	692.075	231.074	285.96	403.036
ILMN_2403247	CMTM7	CKLF-like MARVEL transmembrane domain containing 7 (CMTM7), transcript variant 2, mRNA.	112616	359.638	399.846	376.526	378.67
ILMN_1790098	OGN	osteoglycin (OGN), transcript variant 3, mRNA.	4969	442.006	379.186	329.759	383.65
ILMN_2325978	HDGF2	hepatoma-derived growth factor-related protein 2 (HDGF2), transcript variant 1, mRNA.	84717	440.257	365.684	350.123	385.355
ILMN_2366972	NUDT6	nudix (nucleoside diphosphate linked moiety X)-type motif 6 (NUDT6), transcript variant 1, mRNA.	11162	315.483	339.975	369.907	341.788
ILMN_1659142	MDK	midkine (neurite growth-promoting factor 2) (MDK), transcript variant 2, mRNA.	4192	413.714	222.257	403.893	346.621
ILMN_1666733	IL8	interleukin 8 (IL8), mRNA.	3576	212.958	169.277	228.866	203.7
ILMN_1789502	GPC4	glypican 4 (GPC4), mRNA.	2239	376.465	385.311	197.828	319.868
ILMN_1768260	GAS6	growth arrest-specific 6 (GAS6), mRNA.	2621	444.122	226.16	357.037	342.44
ILMN_1780659	NUDT6	nudix (nucleoside diphosphate linked moiety X)-type motif 6 (NUDT6), transcript variant 1, mRNA.	11162	265.122	377.102	240.961	294.395
ILMN_1791656	C10orf137	chromosome 10 open reading frame 137 (C10orf137), mRNA.	26098	399.153	365.945	258.395	341.164
ILMN_1665192	NUDT6	nudix (nucleoside diphosphate linked moiety X)-type motif 6 (NUDT6), transcript variant 1, mRNA.	11162	278.958	331.402	282.381	297.58
ILMN_2214790	LAMB1	laminin, beta 1 (LAMB1), mRNA.	3912	332.312	258.879	293.362	294.851
ILMN_2062701	GAS1	growth arrest-specific 1 (GAS1), mRNA.	2619	312.083	391.632	282.819	328.845
ILMN_1807359	CLEC11A	C-type lectin domain family 11, member A (CLEC11A), mRNA.	6320	299.976	360.169	320.114	326.753
ILMN_2121408	HBEGF	heparin-binding EGF-like growth factor (HBEGF), mRNA.	1839	275.042	219.397	224.26	239.566
ILMN_2086890	ANGPT1	angiopoietin 1 (ANGPT1), mRNA.	284	265.38	379.224	318.77	321.125
ILMN_1792473	AIF1	allograft inflammatory factor 1 (AIF1), transcript variant 1, mRNA.	199	276.471	305.3	350.079	310.617
ILMN_1691376	JAG1	jagged 1 (Alagille syndrome) (JAG1), mRNA.	182	319.86	275.052	274.606	289.839
ILMN_1745374	IFI35	interferon-induced protein 35 (IFI35), mRNA.	3430	350.677	288.767	330.257	323.234
ILMN_1815308	SDC1	syndecan 1 (SDC1), transcript variant 1, mRNA.	6382	339.748	358.897	190.676	296.44
ILMN_1710124	CMTM8	CKLF-like MARVEL transmembrane domain containing 8 (CMTM8), mRNA.	152189	217.174	311.871	276.733	268.593
ILMN_1804569	GAS2	growth arrest-specific 2 (GAS2), transcript variant 1, mRNA.	2620	348.02	264.414	253.276	288.57
ILMN_1808508	KITLG	KIT ligand (KITLG), transcript variant b, mRNA.	4254	215.233	304.4	310.628	276.754
ILMN_1772124	ATRN	attractin (ATRN), transcript variant 1, mRNA.	8455	344.153	176.335	249.463	256.65
ILMN_1720243	IL25	interleukin 25 (IL25), transcript variant 1, mRNA.	64806	324.118	214.414	272.887	270.473
ILMN_2086105	SPRY4	sprouty homolog 4 (Drosophila) (SPRY4), mRNA.	81848	291.548	133.314	276.445	233.769
ILMN_1694817	TRH	thyrotropin-releasing hormone (TRH), mRNA.	7200	209.313	275.439	351.852	278.868
ILMN_1803825	CXCL12	chemokine (C-X-C motif) ligand 12 (stromal cell-derived factor 1) (CXCL12), transcript variant 2, mRNA.	6387	296.716	247.661	232.038	258.805
ILMN_1680109	COL4A3BP	collagen, type IV, alpha 3 (Goodpasture antigen) binding protein (COL4A3BP), transcript variant 1, mRNA.	10087	212.259	281.744	320.299	271.434
ILMN_1791569	PLXNA1	plexin A1 (PLXNA1), mRNA.	5361	295.198	207.42	221.282	241.3
ILMN_1677505	CCL21	chemokine (C-C motif) ligand 21 (CCL21), mRNA.	6366	357.689	162.743	240.905	253.779
ILMN_2349982	FGF1	fibroblast growth factor 1 (acidic) (FGF1), transcript variant 2, mRNA.	2246	286.879	211.12	231.176	243.059
ILMN_1764729	JAG2	jagged 2 (JAG2), transcript variant 1, mRNA.	3714	159.273	266.327	321.933	249.177
ILMN_1781256	LEFTY2	left-right determination factor 2 (LEFTY2), mRNA.	7044	333.703	254.346	161.097	249.715
ILMN_1775734	SH2D3C	SH2 domain containing 3C (SH2D3C), transcript variant 2, mRNA.	10044	180.664	196.742	329.115	235.507
ILMN_1703545	CSHL1	chorionic somatomammotropin hormone-like 1 (CSHL1), transcript variant 1, mRNA.	1444	200.328	406.271	70.3275	225.642
ILMN_1723087	MDK	midkine (neurite growth-promoting factor 2) (MDK), transcript variant 1, mRNA.	4192	124.104	188.909	191.699	168.237
ILMN_2194688	DKK2	dickkopf homolog 2 (Xenopus laevis) (DKK2), mRNA.	27123	197.84	310.728	207.083	238.55
ILMN_1753790	ZNF259	zinc finger protein 259 (ZNF259), mRNA.	8882	238.098	179.284	219.873	212.418
ILMN_1658677	DTX3	deltex homolog 3 (Drosophila) (DTX3), mRNA.	196403	185.022	231.684	216.103	210.936
ILMN_1672899	POMC	proopiomelanocortin (POMC), transcript variant 1, mRNA.	5443	368.908	74.1494	300.201	247.753
ILMN_2212878	ESM1	endothelial cell-specific molecule 1 (ESM1), mRNA.	11082	239.222	151.241	234.642	208.368
ILMN_1683700	TNFSF12	tumor necrosis factor (ligand) superfamily, member 12 (TNFSF12), mRNA.	8742	264.046	205.123	198.124	222.431
ILMN_1738742	PLAT	plasminogen activator, tissue (PLAT), transcript variant 1, mRNA.	5327	111.614	353.012	156.85	207.159
ILMN_1800412	BMP1	bone morphogenetic protein 1 (BMP1), transcript variant BMP1-3, mRNA.	649	185.219	194.174	265.084	214.826
ILMN_1703538	AIF1	allograft inflammatory factor 1 (AIF1), transcript variant 3, mRNA.	199	186.107	226.907	214.004	209.006
ILMN_2379063	NDRG4	NDRG family member 4 (NDRG4), mRNA.	65009	350.251	75.0288	162.485	195.922
ILMN_1751276	BDNF	brain-derived neurotrophic factor (BDNF), transcript variant 4, mRNA.	627	192.436	192.508	161.073	182.006
ILMN_1675857	COL4A6	collagen, type IV, alpha 6 (COL4A6), transcript variant A, mRNA.	1288	164.813	237.471	166.241	189.508
ILMN_1751161	COL7A1	collagen, type VII, alpha 1 (epidermolysis bullosa, dystrophic, dominant and recessive) (COL7A1), mRNA.	1294	113.585	308.018	139.448	187.017
ILMN_2292123	COL4A3BP	collagen, type IV, alpha 3 (Goodpasture antigen) binding protein (COL4A3BP), transcript variant 1, mRNA.	10087	179.977	140.067	259.586	193.21
ILMN_1764690	NTS	neurotensin (NTS), mRNA.	4922	162.845	303.754	203.213	223.27
ILMN_2341595	KITLG	KIT ligand (KITLG), transcript variant b, mRNA.	4254	192.794	146.576	174.338	171.236
ILMN_1755937	ANXA2	annexin A2 (ANXA2), transcript variant 2, mRNA.	302	167.366	153.407	174.032	164.935
ILMN_1776857	AQP1	aquaporin 1 (Colton blood group) (AQP1), mRNA.	358	158.139	233.288	148.269	179.899
ILMN_2398184	NCAM1	neural cell adhesion molecule 1 (NCAM1), transcript variant 3, mRNA.	4684	191.278	173.887	148.654	171.273
ILMN_1873621	NTN1	netrin 1 (NTN1), mRNA.	9423	134.106	192.456	185.603	170.722
ILMN_1663042	SDC4	syndecan 4 (SDC4), mRNA.	6385	165.702	154.84	137.406	152.649
ILMN_2066858	TNFSF13B	tumor necrosis factor (ligand) superfamily, member 13b (TNFSF13B), transcript variant 1, mRNA.	10673	169.125	211.513	169.682	183.44
ILMN_2098126	CCL5	chemokine (C-C motif) ligand 5 (CCL5), mRNA.	6352	182.511	188.409	124.718	165.213
ILMN_1755818	BGLAP	bone gamma-carboxyglutamate (gla) protein (osteocalcin) (BGLAP), mRNA.	632	223.735	154.997	127.101	168.611
ILMN_2342695	PDGFA	platelet-derived growth factor alpha polypeptide (PDGFA), transcript variant 2, mRNA.	5154	257.693	138.782	150.469	182.314
ILMN_1761850	ATRN	attractin (ATRN), transcript variant 1, mRNA.	8455	160.136	123.426	155.75	146.437
ILMN_1721770	PAPPA	pregnancy-associated plasma protein A, pappalysin 1 (PAPPA), mRNA.	5069	181.23	123.616	152.845	152.564
ILMN_1762718	CMTM4	CKLF-like MARVEL transmembrane domain containing 4 (CMTM4), transcript variant 2, mRNA.	146223	200.866	136.209	150.08	162.385
ILMN_1783798	GAS8	growth arrest-specific 8 (GAS8), mRNA.	2622	196.183	157.04	144.249	165.824
ILMN_1690223	CNTNAP2	contactin associated protein-like 2 (CNTNAP2), mRNA.	26047	173.347	104.732	52.3626	110.147
ILMN_1690984	FGF13	fibroblast growth factor 13 (FGF13), transcript variant 1A, mRNA.	2258	178.76	132.347	121.616	144.241
ILMN_1654563	EFNB1	ephrin-B1 (EFNB1), mRNA.	1947	128.987	141.981	147.511	139.493
ILMN_1743373	DLL1	delta-like 1 (Drosophila) (DLL1), mRNA.	28514	133.388	117.375	108.835	119.866
ILMN_1775822	PDGFB	platelet-derived growth factor beta polypeptide (simian sarcoma viral (v-sis) oncogene homolog) (PDGFB), transcript variant 1, mRNA.	5155	146.667	90.5841	165.012	134.088
ILMN_1707727	ANGPTL4	angiopoietin-like 4 (ANGPTL4), transcript variant 1, mRNA.	51129	281.149	135.313	49.5792	155.347
ILMN_1724181	IL15	interleukin 15 (IL15), transcript variant 3, mRNA.	3600	72.1809	200.468	127.256	133.302
ILMN_2403664	POMC	proopiomelanocortin (POMC), transcript variant 1, mRNA.	5443	244.007	44.5943	164.581	151.061
ILMN_2386444	ANGPTL4	angiopoietin-like 4 (ANGPTL4), transcript variant 3, mRNA.	51129	131.548	146.134	103.725	127.136
ILMN_1695506	DKK2	dickkopf homolog 2 (Xenopus laevis) (DKK2), mRNA.	27123	122.532	148.163	134.98	135.225
ILMN_1699867	IGF2	insulin-like growth factor 2 (somatomedin A) (IGF2), mRNA.	3481	136.063	91.4938	117.617	115.058
ILMN_1684440	PXN	paxillin (PXN), mRNA.	5829	96.8969	126.583	143.78	122.42
ILMN_2113490	NTN4	netrin 4 (NTN4), mRNA.	59277	130.631	69.2598	210.042	136.644
ILMN_2148360	ADAM10	ADAM metallopeptidase domain 10 (ADAM10), mRNA.	102	167.84	112.012	86.4931	122.115
ILMN_1774207	ANGPT2	angiopoietin 2 (ANGPT2), mRNA.	285	126.714	111.688	116.759	118.387
ILMN_1681927	HDGF2	hepatoma-derived growth factor-related protein 2 (HDGF2), transcript variant 1, mRNA.	84717	110.153	127.112	96.8801	111.382
ILMN_1651343	ITGA11	integrin, alpha 11 (ITGA11), mRNA.	22801	65.935	152.952	185.996	134.961
ILMN_2413956	IGF2	insulin-like growth factor 2 (somatomedin A) (IGF2), transcript variant 2, mRNA.	3481	143.397	67.2208	80.814	97.1439
ILMN_2230117	AVP	arginine vasopressin (neurophysin II, antidiuretic hormone, diabetes insipidus, neurohypophyseal) (AVP), mRNA.	551	205.624	73.3579	78.4478	119.143
ILMN_1696870	TGFBRAP1	transforming growth factor, beta receptor associated protein 1 (TGFBRAP1), mRNA.	9392	97.3243	118.179	145.019	120.174
ILMN_1800317	WNT5A	wingless-type MMTV integration site family, member 5A (WNT5A), mRNA.	7474	124.806	36.2376	155.399	105.481
ILMN_2407799	IL24	interleukin 24 (IL24), transcript variant 2, mRNA.	11009	131.959	100.511	109.226	113.899
ILMN_1735877	EFEMP1	EGF-containing fibulin-like extracellular matrix protein 1 (EFEMP1), transcript variant 1, mRNA.	2202	173.467	80.7696	83.3899	112.542
ILMN_1729498	TMEFF1	transmembrane protein with EGF-like and two follistatin-like domains 1 (TMEFF1), mRNA.	8577	112.522	81.5396	122.899	105.654
ILMN_1665792	ITGA2	integrin, alpha 2 (CD49B, alpha 2 subunit of VLA-2 receptor) (ITGA2), mRNA.	3673	92.4013	100.291	107.573	100.089
ILMN_1672660	MBP	myelin basic protein (MBP), transcript variant 8, mRNA.	4155	156.201	114.743	58.6806	109.875
ILMN_2399523	JAG2	jagged 2 (JAG2), transcript variant 2, mRNA.	3714	83.0292	82.9482	131.686	99.2211
ILMN_2145670	TNC	tenascin C (hexabrachion) (TNC), mRNA.	3371	85.65	145.98	106.662	112.764
ILMN_2366864	JUP	junction plakoglobin (JUP), transcript variant 2, mRNA.	3728	111.975	75.7352	85.5927	91.1008
ILMN_1665319	NRTN	neurturin (NRTN), mRNA.	4902	81.9926	106.674	121.119	103.262
ILMN_1671509	CCL3	chemokine (C-C motif) ligand 3 (CCL3), mRNA.	6348	20	35.3151	70.9401	42.0851
ILMN_1741970	JUP	junction plakoglobin (JUP), transcript variant 1, mRNA.	3728	114.381	91.9176	83.9524	96.7502
ILMN_1706511	TEF	thyrotrophic embryonic factor (TEF), transcript variant 1, mRNA.	7008	111.29	63.7726	104.122	93.0617
ILMN_1667840	CMTM3	CKLF-like MARVEL transmembrane domain containing 3 (CMTM3), transcript variant 2, mRNA.	123920	101.317	108.837	67.9924	92.7156
ILMN_1797030	FGF18	fibroblast growth factor 18 (FGF18), mRNA.	8817	115.645	67.5238	119.313	100.827
ILMN_1745949	CEACAM21	carcinoembryonic antigen-related cell adhesion molecule 21 (CEACAM21), transcript variant 1, mRNA.	90273	59.4853	102.719	99.7499	87.3182
ILMN_1722718	BMP2	bone morphogenetic protein 2 (BMP2), mRNA.	650	89.4828	125.403	99.8632	104.916
ILMN_1745991	GNRH1	gonadotropin-releasing hormone 1 (luteinizing-releasing hormone) (GNRH1), transcript variant 1, mRNA.	2796	121.226	95.9819	69.6201	95.6095
ILMN_1719759	TNC	tenascin C (TNC), mRNA.	3371	90.1758	119.878	87.2774	99.1103
ILMN_1696488	FGF23	fibroblast growth factor 23 (FGF23), mRNA.	8074	69.8505	113.274	77.1252	86.75
ILMN_1657278	DVL1	dishevelled, dsh homolog 1 (Drosophila) (DVL1), transcript variant 3, mRNA.	1855	65.4014	86.9483	102.938	85.0959
ILMN_2394305	PDGFB	platelet-derived growth factor beta polypeptide (simian sarcoma viral (v-sis) oncogene homolog) (PDGFB), transcript variant 2, mRNA.	5155	122.978	49.7244	33.0071	68.57
ILMN_2375360	COL4A5	collagen, type IV, alpha 5 (COL4A5), transcript variant 2, mRNA.	1287	108.614	65.4691	64.1488	79.4107
ILMN_1680436	CSHL1	chorionic somatomammotropin hormone-like 1 (CSHL1), transcript variant 1, mRNA.	1444	72.3966	107.161	69.3718	82.9766
ILMN_1740487	CMTM7	CKLF-like MARVEL transmembrane domain containing 7 (CMTM7), transcript variant 1, mRNA.	112616	80.8463	58.8192	66.2299	68.6318
ILMN_1694311	NUDT6	nudix (nucleoside diphosphate linked moiety X)-type motif 6 (NUDT6), transcript variant 2, mRNA.	11162	79.3265	79.3678	69.7627	76.1523
ILMN_1657679	VAV3	vav 3 guanine nucleotide exchange factor (VAV3), transcript variant 1, mRNA.	10451	116.646	106.573	42.7719	88.6637
ILMN_1803593	WNT3	wingless-type MMTV integration site family, member 3 (WNT3), mRNA.	7473	100.175	67.3233	73.5523	80.3501
ILMN_1690283	NDRG4	NDRG family member 4 (NDRG4), mRNA.	65009	88.208	52.1057	68.9773	69.7637
ILMN_1745077	MIA	melanoma inhibitory activity (MIA), mRNA.	8190	58.8138	75.6119	67.7914	67.4057
ILMN_1797596	SPRY4	sprouty homolog 4 (Drosophila) (SPRY4), mRNA.	81848	50.2694	74.6957	60.6598	61.875
ILMN_1745132	GDF11	growth differentiation factor 11 (GDF11), mRNA.	10220	42.851	57.3142	114.856	71.6736
ILMN_1665250	EFEMP1	EGF-containing fibulin-like extracellular matrix protein 1 (EFEMP1), transcript variant 2, mRNA.	2202	68.0229	94.0133	58.3889	73.475
ILMN_2244108	ITGB1	integrin, beta 1 (fibronectin receptor, beta polypeptide, antigen CD29 includes MDF2, MSK12) (ITGB1), transcript variant 1B, mRNA.	3688	72.3695	74.4547	62.4019	69.742
ILMN_1753322	FGF1	fibroblast growth factor 1 (acidic) (FGF1), transcript variant 1, mRNA.	2246	55.8866	76.6173	56.5671	63.0237
ILMN_1773337	DKK1	dickkopf homolog 1 (Xenopus laevis) (DKK1), mRNA.	22943	66.2684	61.5927	79.3852	69.0821
ILMN_1752965	GREM1	gremlin 1, cysteine knot superfamily, homolog (Xenopus laevis) (GREM1), mRNA.	26585	73.6358	83.9798	56.1977	71.2711
ILMN_2375786	LECT1	leukocyte cell derived chemotaxin 1 (LECT1), transcript variant 1, mRNA.	11061	58.575	75.6841	72.9867	69.0819
ILMN_1773262	ESM1	endothelial cell-specific molecule 1 (ESM1), mRNA.	11082	86.7507	34.7846	88.711	70.0821
ILMN_1669773	ANGPTL1	angiopoietin-like 1 (ANGPTL1), mRNA.	9068	122.493	49.6372	54.4401	75.5233
ILMN_1758542	BMP1	bone morphogenetic protein 1 (BMP1), transcript variant BMP1-5, mRNA.	649	74.1925	56.5491	67.7929	66.1782
ILMN_1709613	IGF1	insulin-like growth factor 1 (somatomedin C) (IGF1), mRNA.	3479	65.073	81.2405	46.4094	64.241
ILMN_1730670	FSTL3	follistatin-like 3 (secreted glycoprotein) (FSTL3), mRNA.	10272	57.7878	58.6426	80.638	65.6895
ILMN_1774945	NRG3	neuregulin 3 (NRG3), mRNA.	10718	60.4428	80.4156	70.1413	70.3332
ILMN_1699651	IL6	interleukin 6 (interferon, beta 2) (IL6), mRNA.	3569	26.6556	30.4292	20	25.6949
ILMN_1728478	CXCL16	chemokine (C-X-C motif) ligand 16 (CXCL16), mRNA.	58191	97.6148	44.3284	38.1336	60.0256
ILMN_1738725	LIF	leukemia inhibitory factor (cholinergic differentiation factor) (LIF), mRNA.	3976	102.68	41.1198	57.3023	67.0341
ILMN_1775373	CMTM5	CKLF-like MARVEL transmembrane domain containing 5 (CMTM5), transcript variant 3, mRNA.	116173	63.5196	45.1179	61.7008	56.7795
ILMN_1682636	CXCL2	chemokine (C-X-C motif) ligand 2 (CXCL2), mRNA.	2920	20	20	27.1636	22.3879
ILMN_1776195	TMSB4Y	thymosin beta 4, Y-linked (TMSB4Y), mRNA.	9087	21.3456	92.4546	20	44.6001
ILMN_1780546	OSM	oncostatin M (OSM), mRNA.	5008	57.9272	53.2449	74.7904	61.9875
ILMN_1700081	FST	follistatin (FST), transcript variant FST344, mRNA.	10468	80.9909	76.0284	26.347	61.1221
ILMN_1747650	BMP6	bone morphogenetic protein 6 (BMP6), mRNA.	654	41.4371	90.3257	61.3716	64.3781
ILMN_1757019	NTN4	netrin 4 (NTN4), mRNA.	59277	52.5337	71.1056	58.3676	60.669
ILMN_2401883	IL25	interleukin 25 (IL25), transcript variant 2, mRNA.	64806	38.1465	46.2049	52.7498	45.7004
ILMN_2171649	CGB2	chorionic gonadotropin, beta polypeptide 2 (CGB2), mRNA.	114336	60.5797	54.7227	77.0423	64.1149
ILMN_1727778	NTNG1	netrin G1 (NTNG1), transcript variant 3, mRNA.	22854	54.8802	73.7979	59.9689	62.8823
ILMN_1758418	TNFSF13B	tumor necrosis factor (ligand) superfamily, member 13b (TNFSF13B), transcript variant 1, mRNA.	10673	66.0956	89.3807	26.6648	60.7137
ILMN_1679826	CST7	cystatin F (leukocystatin) (CST7), mRNA.	8530	60.0727	38.484	63.8385	54.1317
ILMN_1761778	TNFSF8	tumor necrosis factor (ligand) superfamily, member 8 (TNFSF8), mRNA.	944	30.3001	70.6983	56.3935	52.464
ILMN_1662188	WNT11	wingless-type MMTV integration site family, member 11 (WNT11), mRNA.	7481	50.1725	37.0913	63.3176	50.1938
ILMN_1725417	NELL2	NEL-like 2 (chicken) (NELL2), mRNA.	4753	47.945	85.0888	52.0537	61.6958
ILMN_2153029	CGB	chorionic gonadotropin, beta polypeptide (CGB), mRNA.	1082	56.7961	44.0537	68.0181	56.2893
ILMN_1793988	BDNF	brain-derived neurotrophic factor (BDNF), transcript variant 3, mRNA.	627	59.5132	47.2411	32.7074	46.4872
ILMN_1693683	PDAP1	PDGFA associated protein 1 (PDAP1), mRNA.	11333	90.7721	20.6721	71.1146	60.8529
ILMN_1711208	CELSR2	cadherin, EGF LAG seven-pass G-type receptor 2 (flamingo homolog, Drosophila) (CELSR2), mRNA.	1952	74.0445	42.8258	29.6685	48.8463
ILMN_1734827	MKI67	antigen identified by monoclonal antibody Ki-67 (MKI67), mRNA.	4288	40.5368	20	20	26.8456
ILMN_1669174	IL4	interleukin 4 (IL4), transcript variant 2, mRNA.	3565	56.299	56.0309	68.9445	60.4248
ILMN_1782661	PDGFA	PREDICTED: platelet-derived growth factor alpha polypeptide, transcript variant 3 (PDGFA), mRNA.	5154	40.3433	42.5816	46.4799	43.1349
ILMN_1718275	IL1F7	interleukin 1 family, member 7 (zeta) (IL1F7), transcript variant 5, mRNA.	27178	23.7439	45.9853	41.0714	36.9335
ILMN_1761312	CRHBP	corticotropin releasing hormone binding protein (CRHBP), mRNA.	1393	51.8776	85.5719	29.7201	55.7232
ILMN_1726549	GDPD2	glycerophosphodiester phosphodiesterase domain containing 2 (GDPD2), mRNA.	54857	50.8188	61.03	53.9754	55.2747
ILMN_1791688	BMP10	bone morphogenetic protein 10 (BMP10), mRNA.	27302	30.3431	64.1705	65.252	53.2552
ILMN_1678541	ATRN	attractin (ATRN), transcript variant 1, mRNA.	8455	44.9062	34.791	53.7925	44.4966
ILMN_2110094	CFC1	cripto, FRL-1, cryptic family 1 (CFC1), mRNA.	55997	37.8177	49.7638	52.5923	46.7246
ILMN_1722527	LECT1	leukocyte cell derived chemotaxin 1 (LECT1), transcript variant 1, mRNA.	11061	52.7743	33.8524	23.7065	36.7777
ILMN_1801307	TNFSF10	tumor necrosis factor (ligand) superfamily, member 10 (TNFSF10), mRNA.	8743	20	20	84.3282	41.4427
ILMN_1744129	DTX2	deltex homolog 2 (Drosophila) (DTX2), mRNA.	113878	63.3151	29.1023	25.3236	39.247
ILMN_1709350	CXCL3	chemokine (C-X-C motif) ligand 3 (CXCL3), mRNA.	2921	54.8887	20	54.976	43.2882
ILMN_1811954	NRG1	neuregulin 1 (NRG1), transcript variant ndf43, mRNA.	3084	31.3026	27.6102	70.1001	43.0043
ILMN_1772824	WNT5B	wingless-type MMTV integration site family, member 5B (WNT5B), transcript variant 1, mRNA.	81029	32.0791	35.7662	66.8242	44.8898
ILMN_1776848	ZFYVE9	zinc finger, FYVE domain containing 9 (ZFYVE9), transcript variant 1, mRNA.	9372	30.3432	49.1617	36.3275	38.6108
ILMN_1738783	GDF9	growth differentiation factor 9 (GDF9), mRNA.	2661	45.7936	38.1597	36.6725	40.2086
ILMN_1666966	INS	insulin (INS), mRNA.	3630	28.5405	79.5361	20.2458	42.7741
ILMN_1726387	NF1	neurofibromin 1 (NF1), transcript variant 1, mRNA.	4763	22.9201	61.2492	26.7157	36.9617
ILMN_1678564	DVL1	dishevelled, dsh homolog 1 (Drosophila) (DVL1), transcript variant 3, mRNA.	1855	50.375	32.5423	43.8265	42.248
ILMN_1720930	CMTM4	CKLF-like MARVEL transmembrane domain containing 4 (CMTM4), transcript variant 2, mRNA.	146223	41.7594	71.0104	20	44.2566
ILMN_1768953	SDC1	syndecan 1 (SDC1), transcript variant 2, mRNA.	6382	32.7053	20	32.4622	28.3892
ILMN_2188966	IGFALS	insulin-like growth factor binding protein, acid labile subunit (IGFALS), mRNA.	3483	20	20	30.9554	23.6518
ILMN_1661113	GH2	growth hormone 2 (GH2), transcript variant 2, mRNA.	2689	39.3724	36.8025	34.0841	36.753
ILMN_1772964	CCL8	chemokine (C-C motif) ligand 8 (CCL8), mRNA.	6355	58.7361	20	29.9724	36.2362
ILMN_2189371	NTNG1	netrin G1 (NTNG1), transcript variant 3, mRNA.	22854	57.5872	35.2077	29.6018	40.7989
ILMN_1674882	GDNF	glial cell derived neurotrophic factor (GDNF), transcript variant 2, mRNA.	2668	75.1909	30.8702	39.8904	48.6505
ILMN_2132379	TDGF1	teratocarcinoma-derived growth factor 1 (TDGF1), mRNA.	6997	20	51.6156	35.9683	35.8613
ILMN_1697733	CST6	PREDICTED: cystatin E/M (CST6), mRNA.	1474	35.7592	46.6483	55.838	46.0819
ILMN_2044645	CGB1	chorionic gonadotropin, beta polypeptide 1 (CGB1), mRNA.	114335	43.5205	42.2068	29.2893	38.3389
ILMN_3250067	ANGPT2	angiopoietin 2 (ANGPT2), transcript variant 3, mRNA.	285	20.2661	39.0955	35.536	31.6326
ILMN_1711712	GAS2L2	growth arrest-specific 2 like 2 (GAS2L2), mRNA.	246176	27.3443	68.5067	32.4299	42.7603
ILMN_1733807	IGF2BP1	insulin-like growth factor 2 mRNA binding protein 1 (IGF2BP1), transcript variant 1, mRNA.	10642	43.4426	35.9407	37.872	39.0851
ILMN_1690192	CER1	cerberus 1, cysteine knot superfamily, homolog (Xenopus laevis) (CER1), mRNA.	9350	20	81.0981	20.9511	40.6831
ILMN_1679277	CMTM3	CKLF-like MARVEL transmembrane domain containing 3 (CMTM3), transcript variant 1, mRNA.	123920	42.3204	35.0192	37.6152	38.3183
ILMN_2189314	HDGFL1	hepatoma derived growth factor-like 1 (HDGFL1), mRNA.	154150	37.8322	39.9581	60.3705	46.0536
ILMN_2106380	TNFSF15	tumor necrosis factor (ligand) superfamily, member 15 (TNFSF15), mRNA.	9966	36.8958	30.1713	48.9534	38.6735
ILMN_2355586	ATRN	attractin (ATRN), transcript variant 2, mRNA.	8455	60.4104	20	20	33.4701
ILMN_1781057	IFNW1	interferon, omega 1 (IFNW1), mRNA.	3467	80.7779	20	32.1596	44.3125
ILMN_1651492	WNT2B	wingless-type MMTV integration site family, member 2B (WNT2B), transcript variant WNT-2B2, mRNA.	7482	54.2449	27.1688	40.5222	40.6453
ILMN_1769280	SPRY1	sprouty homolog 1, antagonist of FGF signaling (Drosophila) (SPRY1), transcript variant 1, mRNA.	10252	25.3179	37.0759	46.3178	36.2372
ILMN_1693617	CSH1	chorionic somatomammotropin hormone 1 (placental lactogen) (CSH1), transcript variant 1, mRNA.	1442	44.0328	34.6723	20	32.9017
ILMN_2273053	IL15	interleukin 15 (IL15), transcript variant 1, mRNA.	3600	44.9875	20	33.7516	32.9131
ILMN_1659601	CCL26	chemokine (C-C motif) ligand 26 (CCL26), mRNA.	10344	41.0007	22.6845	23.0945	28.9266
ILMN_2089875	TNFSF4	tumor necrosis factor (ligand) superfamily, member 4 (tax-transcriptionally activated glycoprotein 1, 34kDa) (TNFSF4), mRNA.	7292	20.8376	22.478	51.8642	31.7266
ILMN_1741168	SPRY4	sprouty homolog 4 (Drosophila) (SPRY4), mRNA.	81848	37.5905	28.2808	50.3545	38.742
ILMN_1798803	BMP1	bone morphogenetic protein 1 (BMP1), transcript variant BMP1-5, mRNA.	649	28.0728	37.7699	61.9935	42.612
ILMN_1688892	LAMA3	laminin, alpha 3 (LAMA3), transcript variant 1, mRNA.	3909	70.976	20	35.4494	42.1418
ILMN_1688663	IFNA1	interferon, alpha 1 (IFNA1), mRNA.	3439	27.7079	38.0781	20	28.5953
ILMN_2331544	MBP	myelin basic protein (MBP), transcript variant 7, mRNA.	4155	20.3138	53.6402	29.0496	34.3345
ILMN_1685982	PDGFA	platelet-derived growth factor alpha polypeptide (PDGFA), transcript variant 2, mRNA.	5154	57.799	32.8621	20	36.8871
ILMN_1807034	CALCA	calcitonin-related polypeptide alpha (CALCA), transcript variant 3, mRNA.	796	24.1679	35.7878	44.0515	34.669
ILMN_1734176	CGA	glycoprotein hormones, alpha polypeptide (CGA), mRNA.	1081	59.5795	22.9062	32.2402	38.242
ILMN_1668099	CFC1	cripto, FRL-1, cryptic family 1 (CFC1), mRNA.	55997	72.65	20	20	37.55
ILMN_1688811	SPRY4	sprouty homolog 4 (Drosophila) (SPRY4), mRNA.	81848	21.218	28.0909	54.1112	34.4734
ILMN_1725519	CCL11	chemokine (C-C motif) ligand 11 (CCL11), mRNA.	6356	54.1724	20	36.5388	36.9038
ILMN_1799519	IL1F8	interleukin 1 family, member 8 (eta) (IL1F8), transcript variant 1, mRNA.	27177	31.2597	52.3769	34.3958	39.3441
ILMN_1811443	AVP	arginine vasopressin (neurophysin II, antidiuretic hormone, diabetes insipidus, neurohypophyseal) (AVP), mRNA.	551	34.9079	20	30.1446	28.3508
ILMN_2406151	UMOD	uromodulin (UMOD), transcript variant 2, mRNA.	7369	20	58.0735	29.0028	35.6921
ILMN_1811767	INHBE	inhibin, beta E (INHBE), mRNA.	83729	38.6507	56.3509	20	38.3339
ILMN_1775501	IL1B	interleukin 1, beta (IL1B), mRNA.	3553	20	20	20	20
ILMN_1685714	INHBB	inhibin, beta B (activin AB beta polypeptide) (INHBB), mRNA.	3625	51.7645	20	40.0225	37.2623
ILMN_1785312	IL15	interleukin 15 (IL15), transcript variant 2, mRNA.	3600	20.8272	29.6928	33.102	27.874
ILMN_1678191	GDF10	growth differentiation factor 10 (GDF10), mRNA.	2662	53.7617	20	39.1074	37.623
ILMN_1754105	NDRG4	NDRG family member 4 (NDRG4), mRNA.	65009	59.5994	20	20	33.1998
ILMN_1746175	TNFSF4	tumor necrosis factor (ligand) superfamily, member 4 (tax-transcriptionally activated glycoprotein 1, 34kDa) (TNFSF4), mRNA.	7292	34.8784	20	37.9111	30.9298
ILMN_1752559	FBS1	fibrosin 1 (FBS1), mRNA.	64319	54.6298	20	20	31.5433
ILMN_2230178	DAND5	DAN domain family, member 5 (DAND5), mRNA.	199699	58.5902	20	28.8203	35.8035
ILMN_1680003	TNFSF12	tumor necrosis factor (ligand) superfamily, member 12 (TNFSF12), transcript variant 2, mRNA.	8742	20	44.2148	20	28.0716
ILMN_2110561	IFNA8	interferon, alpha 8 (IFNA8), mRNA.	3445	37.6223	22.1104	37.1504	32.2944
ILMN_2153495	WNT7B	wingless-type MMTV integration site family, member 7B (WNT7B), mRNA.	7477	20	35.3752	24.7423	26.7058
ILMN_1773352	CCL5	chemokine (C-C motif) ligand 5 (CCL5), mRNA.	6352	36.6667	20	30.0452	28.904
ILMN_1652852	GAS2	growth arrest-specific 2 (GAS2), transcript variant 2, mRNA.	2620	30.9275	20	40.7656	30.5644
ILMN_1657248	EREG	epiregulin (EREG), mRNA.	2069	28.1394	52.1361	20	33.4252
ILMN_1690733	EGF	epidermal growth factor (beta-urogastrone) (EGF), mRNA.	1950	20	20	20	20
ILMN_1709734	BMP4	bone morphogenetic protein 4 (BMP4), transcript variant 1, mRNA.	652	20	20	20	20
ILMN_1674440	SH2D3C	SH2 domain containing 3C (SH2D3C), transcript variant 1, mRNA.	10044	26.5633	46.3606	29.3207	34.0815
ILMN_1673880	EFEMP1	EGF-containing fibulin-like extracellular matrix protein 1 (EFEMP1), transcript variant 1, mRNA.	2202	59.486	20	20	33.162
ILMN_1698186	IFNA2	interferon, alpha 2 (IFNA2), mRNA.	3440	20	50.94	30.1749	33.7049
ILMN_1734855	SELPLG	selectin P ligand (SELPLG), mRNA.	6404	60.4345	20	20	33.4782
ILMN_2086965	CCL1	chemokine (C-C motif) ligand 1 (CCL1), mRNA.	6346	20.077	47.4378	32.7375	33.4174
ILMN_1706440	MDK	midkine (neurite growth-promoting factor 2) (MDK), transcript variant 3, mRNA.	4192	20	20	60.1056	33.3685
ILMN_2370535	GAS2L1	growth arrest-specific 2 like 1 (GAS2L1), transcript variant 1, mRNA.	10634	59.3799	20	20	33.1266
ILMN_1658713	TNFSF11	tumor necrosis factor (ligand) superfamily, member 11 (TNFSF11), transcript variant 2, mRNA.	8600	20	22.4998	55.8281	32.776
ILMN_1708569	PMCHL2	pro-melanin-concentrating hormone-like 2 (PMCHL2), mRNA.	5370	20	49.7988	20	29.9329
ILMN_1679678	FSD1L	fibronectin type III and SPRY domain containing 1-like (FSD1L), transcript variant 1, mRNA.	83856	20.6193	20	20	20.2064
ILMN_1737695	PDGFB	platelet-derived growth factor beta polypeptide (simian sarcoma viral (v-sis) oncogene homolog) (PDGFB), transcript variant 1, mRNA.	5155	57.5431	20	20	32.5144
ILMN_2399463	VAV3	vav 3 guanine nucleotide exchange factor (VAV3), transcript variant 1, mRNA.	10451	20	20	20	20
ILMN_1712896	FST	follistatin (FST), transcript variant FST317, mRNA.	10468	35.565	41.1676	20	32.2442
ILMN_1771827	AIF1	allograft inflammatory factor 1 (AIF1), transcript variant 2, mRNA.	199	23.3782	20	40.8213	28.0665
ILMN_1748323	CXCL14	chemokine (C-X-C motif) ligand 14 (CXCL14), mRNA.	9547	20	20	35.3575	25.1192
ILMN_1673175	TNFSF11	tumor necrosis factor (ligand) superfamily, member 11 (TNFSF11), transcript variant 1, mRNA.	8600	42.1385	26.6425	20	29.5937
ILMN_1734781	IFNE1	interferon epsilon 1 (IFNE1), mRNA.	338376	20	55.2648	20	31.7549
ILMN_2369221	IL15	interleukin 15 (IL15), transcript variant 1, mRNA.	3600	34.5938	20	20	24.8646
ILMN_1761927	IL1F8	interleukin 1 family, member 8 (eta) (IL1F8), transcript variant 1, mRNA.	27177	20	51.1903	20	30.3968
ILMN_2413473	GH2	growth hormone 2 (GH2), transcript variant 4, mRNA.	2689	31.8537	28.5469	32.443	30.9479
ILMN_2399100	FGF5	fibroblast growth factor 5 (FGF5), transcript variant 2, mRNA.	2250	26.5814	20	28.9436	25.175
ILMN_1690939	ECGF1	endothelial cell growth factor 1 (platelet-derived) (ECGF1), mRNA.	1890	20.077	34.2647	33.3448	29.2288
ILMN_2081070	BTC	betacellulin (BTC), mRNA.	685	20	30.4022	20	23.4674
ILMN_1655632	DVL1	dishevelled, dsh homolog 1 (Drosophila) (DVL1), mRNA.	1855	23.9302	36.1902	20	26.7068
ILMN_1800776	BMP1	bone morphogenetic protein 1 (BMP1), transcript variant BMP1-4, mRNA.	649	23.9651	46.1743	20	30.0465
ILMN_1680054	LAMB3	laminin, beta 3 (LAMB3), transcript variant 1, mRNA.	3914	20	49.4528	20	29.8176
ILMN_1810283	FGF12	fibroblast growth factor 12 (FGF12), transcript variant 1, mRNA.	2257	23.8796	37.7032	27.3278	29.6369
ILMN_2293594	LAMA3	laminin, alpha 3 (LAMA3), transcript variant 1, mRNA.	3909	20	48.7871	20	29.5957
ILMN_1787897	CXCL1	chemokine (C-X-C motif) ligand 1 (melanoma growth stimulating activity, alpha) (CXCL1), mRNA.	2919	22.3523	20	23.4333	21.9285
ILMN_1801586	HGF	hepatocyte growth factor (hepapoietin A; scatter factor) (HGF), transcript variant 1, mRNA.	3082	30.3992	36.94	20	29.1131
ILMN_1778575	WNT7A	wingless-type MMTV integration site family, member 7A (WNT7A), mRNA.	7476	20	29.4934	37.5874	29.0269
ILMN_1781390	FGF17	fibroblast growth factor 17 (FGF17), mRNA.	8822	35.4246	20	28.6897	28.0381
ILMN_1660317	LEFTY1	left-right determination factor 1 (LEFTY1), mRNA.	10637	36.3821	30.4636	20	28.9486
ILMN_2056087	IGF1	insulin-like growth factor 1 (somatomedin C) (IGF1), mRNA.	3479	34.1417	32.5031	20	28.8816
ILMN_1761910	BDNF	brain-derived neurotrophic factor (BDNF), transcript variant 4, mRNA.	627	45.1401	20	20	28.38
ILMN_1737650	DIO2	deiodinase, iodothyronine, type II (DIO2), transcript variant 3, mRNA.	1734	34.3198	20	20	24.7733
ILMN_1740269	WNT2B	wingless-type MMTV integration site family, member 2B (WNT2B), transcript variant WNT-2B2, mRNA.	7482	27.5328	20	20	22.5109
ILMN_1718792	XCL1	chemokine (C motif) ligand 1 (XCL1), mRNA.	6375	20	46.235	20	28.745
ILMN_1794638	VIP	vasoactive intestinal peptide (VIP), transcript variant 2, mRNA.	7432	22.3523	20	20	20.7841
ILMN_1812526	TGFB2	transforming growth factor, beta 2 (TGFB2), mRNA.	7042	44.6716	20	20	28.2239
ILMN_1749162	DIO2	deiodinase, iodothyronine, type II (DIO2), transcript variant 1, mRNA.	1734	20	20	43.7627	27.9209
ILMN_1788109	IL17C	interleukin 17C (IL17C), mRNA.	27189	25.3844	20	29.0487	24.811
ILMN_1715603	IL23A	interleukin 23, alpha subunit p19 (IL23A), mRNA.	51561	20	43.0188	20	27.6729
ILMN_1704247	LAMA3	laminin, alpha 3 (LAMA3), transcript variant 2, mRNA.	3909	20	30.1803	32.1915	27.4573
ILMN_1724396	GCG	glucagon (GCG), mRNA.	2641	26.2509	35.058	20	27.103
ILMN_1795681	TDGF1	teratocarcinoma-derived growth factor 1 (TDGF1), mRNA.	6997	21.1716	29.8337	20	23.6685
ILMN_1765187	LHB	luteinizing hormone beta polypeptide (LHB), mRNA.	3972	20	27.601	32.6969	26.766
ILMN_1805175	TGFA	transforming growth factor, alpha (TGFA), transcript variant 2, mRNA.	7039	24.8052	25.7758	29.392	26.6577
ILMN_1704000	IL1F6	interleukin 1 family, member 6 (epsilon) (IL1F6), mRNA.	27179	22.4795	20	20	20.8265
ILMN_1759501	TNFSF15	tumor necrosis factor (ligand) superfamily, member 15 (TNFSF15), mRNA.	9966	21.7987	20	20	20.5996
ILMN_2391071	CSH2	chorionic somatomammotropin hormone 2 (CSH2), transcript variant 2, mRNA.	1443	22.6492	36.1682	20	26.2725
ILMN_1765986	INHBC	inhibin, beta C (INHBC), mRNA.	3626	20	38.0995	20	26.0332
ILMN_1811289	COL4A6	collagen, type IV, alpha 6 (COL4A6), transcript variant B, mRNA.	1288	20	37.703	20	25.901
ILMN_1774685	IL24	interleukin 24 (IL24), transcript variant 1, mRNA.	11009	20.077	36.1338	21.1824	25.7977
ILMN_2222688	TMSB4X	thymosin, beta 4, X-linked (TMSB4X), mRNA.	7114	20.0122	20	20	20.0041
ILMN_2363475	CSH1	chorionic somatomammotropin hormone 1 (placental lactogen) (CSH1), transcript variant 1, mRNA.	1442	20	20	36.9075	25.6358
ILMN_1815232	OTOG	PREDICTED: otogelin (OTOG), mRNA.	340990	20	20	33.182	24.394
ILMN_1759141	IL1F5	interleukin 1 family, member 5 (delta) (IL1F5), transcript variant 1, mRNA.	26525	20	32.8311	23.687	25.506
ILMN_1781614	GAS6	PREDICTED: growth arrest-specific 6, transcript variant 5 (GAS6), mRNA.	2621	20	36.3965	20	25.4655
ILMN_2297205	ATRN	attractin (ATRN), transcript variant 1, mRNA.	8455	31.7217	21.9129	20	24.5449
ILMN_2298888	NRG1	neuregulin 1 (NRG1), transcript variant GGF2, mRNA.	3084	20	29.0671	26.73	25.2657
ILMN_1737817	CCL25	chemokine (C-C motif) ligand 25 (CCL25), mRNA.	6370	27.0525	28.6228	20	25.2251
ILMN_2161577	CXCL6	chemokine (C-X-C motif) ligand 6 (granulocyte chemotactic protein 2) (CXCL6), mRNA.	6372	22.7419	20	29.2978	24.0132
ILMN_1717904	SORBS3	sorbin and SH3 domain containing 3 (SORBS3), transcript variant 1, mRNA.	10174	20.7205	20	20	20.2402
ILMN_1754002	IL1F8	interleukin 1 family, member 8 (eta) (IL1F8), transcript variant 2, mRNA.	27177	20	26.2021	20	22.0674
ILMN_1795706	WNT6	wingless-type MMTV integration site family, member 6 (WNT6), mRNA.	7475	20	28.2191	20	22.7397
ILMN_1691937	CSH1	chorionic somatomammotropin hormone 1 (placental lactogen) (CSH1), transcript variant 2, mRNA.	1442	20	20	34.5211	24.8404
ILMN_1715684	LAMB3	laminin, beta 3 (LAMB3), transcript variant 1, mRNA.	3914	20	20	20	20
ILMN_2285280	CSH2	chorionic somatomammotropin hormone 2 (CSH2), transcript variant 2, mRNA.	1443	24.3653	20	20	21.4551
ILMN_2067890	CXCL11	chemokine (C-X-C motif) ligand 11 (CXCL11), mRNA.	6373	24.2134	20	29.762	24.6584
ILMN_2406084	ITGA11	integrin, alpha 11 (ITGA11), transcript variant 2, mRNA.	22801	20	20	20	20
ILMN_1697069	CSF3	colony stimulating factor 3 (granulocyte) (CSF3), transcript variant 1, mRNA.	1440	20	20	26.5886	22.1962
ILMN_2274571	GAS7	growth arrest-specific 7 (GAS7), transcript variant a, mRNA.	8522	20	30.5686	21.6034	24.0574
ILMN_1767037	PF4	platelet factor 4 (chemokine (C-X-C motif) ligand 4) (PF4), mRNA.	5196	31.6574	20	20	23.8858
ILMN_2406184	TAC3	tachykinin 3 (TAC3), mRNA.	6866	24.6637	24.0797	20	22.9144
ILMN_1704321	IL2	interleukin 2 (IL2), mRNA.	3558	20	31.0644	20	23.6881
ILMN_1678816	GREM2	gremlin 2, cysteine knot superfamily, homolog (Xenopus laevis) (GREM2), mRNA.	64388	23.9844	20	26.6218	23.5354
ILMN_1705769	IL7	interleukin 7 (IL7), mRNA.	3574	20	30.4529	20	23.4843
ILMN_2328874	GH1	growth hormone 1 (GH1), transcript variant 3, mRNA.	2688	20	30.0106	20	23.3369
ILMN_1726175	ITGAX	integrin, alpha X (complement component 3 receptor 4 subunit) (ITGAX), mRNA.	3687	20	28.4952	20	22.8317
ILMN_1719750	CGB1	chorionic gonadotropin, beta polypeptide 1 (CGB1), mRNA.	114335	20	28.3391	20	22.7797
ILMN_1694011	WNT2	wingless-type MMTV integration site family member 2 (WNT2), mRNA.	7472	27.3029	20	20	22.4343
ILMN_1678574	IFNA8	interferon, alpha 8 (IFNA8), mRNA.	3445	20	20	20	20
ILMN_1769129	CCL19	chemokine (C-C motif) ligand 19 (CCL19), mRNA.	6363	20	20	20	20
ILMN_1690174	DLL4	delta-like 4 (Drosophila) (DLL4), mRNA.	54567	20	20	20	20
ILMN_1686109	CCL23	chemokine (C-C motif) ligand 23 (CCL23), transcript variant CKbeta8, mRNA.	6368	20	20	20	20
ILMN_2170095	PMCH	pro-melanin-concentrating hormone (PMCH), mRNA.	5367	24.6637	20	20	21.5546
ILMN_2097997	IFNE1	interferon epsilon 1 (IFNE1), mRNA.	338376	24.1451	20	20	21.3817
ILMN_1747019	PDYN	prodynorphin (PDYN), mRNA.	5173	20	22.7949	23.3638	22.0529
ILMN_1673232	LASS1	LAG1 homolog, ceramide synthase 1 (LASS1), transcript variant 2, mRNA.	10715	24.6203	20	21.3131	21.9778
ILMN_2290068	VAV3	vav 3 guanine nucleotide exchange factor (VAV3), transcript variant 1, mRNA.	10451	25.428	20	20	21.8093
ILMN_1674167	IL10	interleukin 10 (IL10), mRNA.	3586	20	20	20	20
ILMN_1757441	GDF6	growth differentiation factor 6 (GDF6), mRNA.	392255	20	20	23.9774	21.3258
ILMN_1805930	CSF1	colony stimulating factor 1 (macrophage) (CSF1), transcript variant 4, mRNA.	1435	20	21.2825	22.3432	21.2086
ILMN_1797971	DTX2	PREDICTED: deltex homolog 2 (Drosophila) (DTX2), mRNA.	113878	20	23.3486	20	21.1162
ILMN_1788107	IL11	interleukin 11 (IL11), mRNA.	3589	20	20	20	20
ILMN_1776023	IFNA7	interferon, alpha 7 (IFNA7), mRNA.	3444	20	22.386	20	20.7953
ILMN_1704418	FOXD1	forkhead box D1 (FOXD1), mRNA.	2297	20	20	22.0478	20.6826
ILMN_1809543	BDNF	brain-derived neurotrophic factor (BDNF), transcript variant 5, mRNA.	627	20	20	20	20
ILMN_1783444	DVL1	dishevelled, dsh homolog 1 (Drosophila) (DVL1), transcript variant 2, mRNA.	1855	20	20	21.5716	20.5239
ILMN_2321648	SH2D3C	SH2 domain containing 3C (SH2D3C), transcript variant 1, mRNA.	10044	21.5378	20	20	20.5126
ILMN_2224955	XCL1	chemokine (C motif) ligand 1 (XCL1), mRNA.	6375	20	20	21.4416	20.4805
ILMN_1653748	CST11	cystatin 11 (CST11), transcript variant 1, mRNA.	140880	20	20	20	20
ILMN_2113606	CCL27	chemokine (C-C motif) ligand 27 (CCL27), mRNA.	10850	20	20	20	20
ILMN_1725814	IL24	interleukin 24 (IL24), transcript variant 1, mRNA.	11009	20.7666	20	20	20.2555
ILMN_1702566	CALCA	calcitonin-related polypeptide alpha (CALCA), transcript variant 1, mRNA.	796	20	20	20.2458	20.0819
ILMN_1756443	INHA	inhibin, alpha (INHA), mRNA.	3623	20	20.1454	20	20.0485
ILMN_1781450	CMTM4	PREDICTED: CKLF-like MARVEL transmembrane domain containing 4 (CMTM4), mRNA.	146223	20.0541	20	20	20.018
ILMN_2091412	FLT3LG	fms-related tyrosine kinase 3 ligand (FLT3LG), mRNA.	2323	20	20	20	20
ILMN_1660995	AMH	anti-Mullerian hormone (AMH), mRNA.	268	20	20	20	20
ILMN_3250879	ANGPT2	angiopoietin 2 (ANGPT2), transcript variant 2, mRNA.	285	20	20	20	20
ILMN_2145501	ANGPTL1	angiopoietin-like 1 (ANGPTL1), mRNA.	9068	20	20	20	20
ILMN_1674376	ANGPTL4	angiopoietin-like 4 (ANGPTL4), transcript variant 1, mRNA.	51129	20	20	20	20
ILMN_1804421	AREG	amphiregulin (AREG), mRNA.	374	20	20	20	20
ILMN_1762952	ARTN	artemin (ARTN), transcript variant 2, mRNA.	9048	20	20	20	20
ILMN_1727040	ARTN	artemin (ARTN), transcript variant 1, mRNA.	9048	20	20	20	20
ILMN_1773295	ARTN	artemin (ARTN), transcript variant 3, mRNA.	9048	20	20	20	20
ILMN_1803691	ARTN	artemin (ARTN), transcript variant 2, mRNA.	9048	20	20	20	20
ILMN_1733970	BAG1	BCL2-associated athanogene (BAG1), mRNA.	573	20	20	20	20
ILMN_1719820	BDNF	brain-derived neurotrophic factor (BDNF), transcript variant 2, mRNA.	627	20	20	20	20
ILMN_1706644	BDNF	brain-derived neurotrophic factor (BDNF), transcript variant 6, mRNA.	627	20	20	20	20
ILMN_1712712	BDNF	brain-derived neurotrophic factor (BDNF), transcript variant 1, mRNA.	627	20	20	20	20
ILMN_2295290	BMP1	bone morphogenetic protein 1 (BMP1), transcript variant BMP1-2, mRNA.	649	20	20	20	20
ILMN_1789994	BMP1	bone morphogenetic protein 1 (BMP1), transcript variant BMP1-2, mRNA.	649	20	20	20	20
ILMN_1682661	BMP3	bone morphogenetic protein 3 (BMP3), mRNA.	651	20	20	20	20
ILMN_1693749	BMP4	bone morphogenetic protein 4 (BMP4), transcript variant 3, mRNA.	652	20	20	20	20
ILMN_2327244	CALCA	calcitonin-related polypeptide alpha (CALCA), transcript variant 2, mRNA.	796	20	20	20	20
ILMN_1783593	CCL13	chemokine (C-C motif) ligand 13 (CCL13), mRNA.	6357	20	20	20	20
ILMN_2045324	CCL16	chemokine (C-C motif) ligand 16 (CCL16), mRNA.	6360	20	20	20	20
ILMN_1764030	CCL23	chemokine (C-C motif) ligand 23 (CCL23), transcript variant CKbeta8-1, mRNA.	6368	20	20	20	20
ILMN_1653766	CCL24	chemokine (C-C motif) ligand 24 (CCL24), mRNA.	6369	20	20	20	20
ILMN_1782596	CCL25	chemokine (C-C motif) ligand 25 (CCL25), mRNA.	6370	20	20	20	20
ILMN_1674563	CCL4	chemokine (C-C motif) ligand 4 (CCL4), mRNA.	6351	20	20	20	20
ILMN_1743570	CEACAM3	carcinoembryonic antigen-related cell adhesion molecule 3 (CEACAM3), mRNA.	1084	20	20	20	20
ILMN_2115143	CER1	cerberus 1, cysteine knot superfamily, homolog (Xenopus laevis) (CER1), mRNA.	9350	20	20	20	20
ILMN_1795582	CHRD	chordin (CHRD), mRNA.	8646	20	20	20	20
ILMN_2298051	CKLF	chemokine-like factor (CKLF), transcript variant 6, mRNA.	51192	20	20	20	20
ILMN_1799030	CMTM2	CKLF-like MARVEL transmembrane domain containing 2 (CMTM2), mRNA.	146225	20	20	20	20
ILMN_1729514	CMTM4	CKLF-like MARVEL transmembrane domain containing 4 (CMTM4), transcript variant 2, mRNA.	146223	20	20	20	20
ILMN_1773113	CNTF	ciliary neurotrophic factor (CNTF), mRNA.	1270	20	20	20	20
ILMN_1710394	CNTNAP5	contactin associated protein-like 5 (CNTNAP5), mRNA.	129684	20	20	20	20
ILMN_2390504	CNTNAP5	contactin associated protein-like 5 (CNTNAP5), transcript variant 2, mRNA.	129684	20	20	20	20
ILMN_1813021	COL4A6	collagen, type IV, alpha 6 (COL4A6), transcript variant A, mRNA.	1288	20	20	20	20
ILMN_1668035	CRH	corticotropin releasing hormone (CRH), mRNA.	1392	20	20	20	20
ILMN_2223561	CRHBP	corticotropin releasing hormone binding protein (CRHBP), mRNA.	1393	20	20	20	20
ILMN_1733402	CSF1	colony stimulating factor 1 (macrophage) (CSF1), transcript variant 4, mRNA.	1435	20	20	20	20
ILMN_2302947	CSF1	colony stimulating factor 1 (macrophage) (CSF1), transcript variant 1, mRNA.	1435	20	20	20	20
ILMN_2322768	CSF3	colony stimulating factor 3 (granulocyte) (CSF3), transcript variant 1, mRNA.	1440	20	20	20	20
ILMN_1706852	CSF3	colony stimulating factor 3 (granulocyte) (CSF3), transcript variant 3, mRNA.	1440	20	20	20	20
ILMN_2403566	CSHL1	chorionic somatomammotropin hormone-like 1 (CSHL1), transcript variant 2, mRNA.	1444	20	20	20	20
ILMN_1753449	CST1	cystatin SN (CST1), mRNA.	1469	20	20	20	20
ILMN_1697370	CST11	cystatin 11 (CST11), transcript variant 2, mRNA.	140880	20	20	20	20
ILMN_1673843	CST2	cystatin SA (CST2), mRNA.	1470	20	20	20	20
ILMN_1698666	CST6	cystatin E/M (CST6), mRNA.	1474	20	20	20	20
ILMN_1680462	CST6	PREDICTED: cystatin E/M (CST6), mRNA.	1474	20	20	20	20
ILMN_1720485	CST9L	cystatin 9-like (mouse) (CST9L), mRNA.	128821	20	20	20	20
ILMN_1669888	CSTA	cystatin A (stefin A) (CSTA), mRNA.	1475	20	20	20	20
ILMN_1726328	CSTL1	cystatin-like 1 (CSTL1), mRNA.	128817	20	20	20	20
ILMN_1791759	CXCL10	chemokine (C-X-C motif) ligand 10 (CXCL10), mRNA.	3627	20	20	20	20
ILMN_2067895	CXCL11	chemokine (C-X-C motif) ligand 11 (CXCL11), mRNA.	6373	20	20	20	20
ILMN_1672278	CXCL16	chemokine (C-X-C motif) ligand 16 (CXCL16), mRNA.	58191	20	20	20	20
ILMN_1779234	CXCL6	chemokine (C-X-C motif) ligand 6 (granulocyte chemotactic protein 2) (CXCL6), mRNA.	6372	20	20	20	20
ILMN_2174189	DKK1	dickkopf homolog 1 (Xenopus laevis) (DKK1), mRNA.	22943	20	20	20	20
ILMN_1712729	DKK4	dickkopf homolog 4 (Xenopus laevis) (DKK4), mRNA.	27121	20	20	20	20
ILMN_1791679	DNER	delta/notch-like EGF repeat containing (DNER), mRNA.	92737	20	20	20	20
ILMN_2358886	EDN3	endothelin 3 (EDN3), transcript variant 3, mRNA.	1908	20	20	20	20
ILMN_1703205	EDN3	endothelin 3 (EDN3), transcript variant 2, mRNA.	1908	20	20	20	20
ILMN_1665671	EPO	erythropoietin (EPO), mRNA.	2056	20	20	20	20
ILMN_1699735	FGF1	fibroblast growth factor 1 (acidic) (FGF1), transcript variant 1, mRNA.	2246	20	20	20	20
ILMN_2110110	FGF10	fibroblast growth factor 10 (FGF10), mRNA.	2255	20	20	20	20
ILMN_1653826	FGF13	fibroblast growth factor 13 (FGF13), transcript variant 1B, mRNA.	2258	20	20	20	20
ILMN_1751495	FGF14	fibroblast growth factor 14 (FGF14), transcript variant 2, mRNA.	2259	20	20	20	20
ILMN_1732976	FGF14	fibroblast growth factor 14 (FGF14), transcript variant 1, mRNA.	2259	20	20	20	20
ILMN_1785564	FGF16	fibroblast growth factor 16 (FGF16), mRNA.	8823	20	20	20	20
ILMN_1760909	FGF19	fibroblast growth factor 19 (FGF19), mRNA.	9965	20	20	20	20
ILMN_2095633	FGF22	fibroblast growth factor 22 (FGF22), mRNA.	27006	20	20	20	20
ILMN_2071316	FGF23	fibroblast growth factor 23 (FGF23), mRNA.	8074	20	20	20	20
ILMN_1723227	FGF3	fibroblast growth factor 3 (murine mammary tumor virus integration site (v-int-2) oncogene homolog) (FGF3), mRNA.	2248	20	20	20	20
ILMN_1740871	FGF5	fibroblast growth factor 5 (FGF5), transcript variant 1, mRNA.	2250	20	20	20	20
ILMN_1812517	FGF8	fibroblast growth factor 8 (androgen-induced) (FGF8), transcript variant E, mRNA.	2253	20	20	20	20
ILMN_2345749	FGF8	fibroblast growth factor 8 (androgen-induced) (FGF8), transcript variant B, mRNA.	2253	20	20	20	20
ILMN_1707612	FIGF	c-fos induced growth factor (vascular endothelial growth factor D) (FIGF), mRNA.	2277	20	20	20	20
ILMN_1682015	GAL	galanin prepropeptide (GAL), mRNA.	51083	20	20	20	20
ILMN_1724059	GAS2L1	growth arrest-specific 2 like 1 (GAS2L1), transcript variant 2, mRNA.	10634	20	20	20	20
ILMN_1792777	GAS2L1	growth arrest-specific 2 like 1 (GAS2L1), transcript variant 3, mRNA.	10634	20	20	20	20
ILMN_2045576	GAS2L2	growth arrest-specific 2 like 2 (GAS2L2), mRNA.	246176	20	20	20	20
ILMN_1687018	GAS7	growth arrest-specific 7 (GAS7), transcript variant b, mRNA.	8522	20	20	20	20
ILMN_1790080	GAS7	growth arrest-specific 7 (GAS7), transcript variant c, mRNA.	8522	20	20	20	20
ILMN_1712721	GAST	gastrin (GAST), mRNA.	2520	20	20	20	20
ILMN_2188862	GDF15	growth differentiation factor 15 (GDF15), mRNA.	9518	20	20	20	20
ILMN_2210111	GDF3	growth differentiation factor 3 (GDF3), mRNA.	9573	20	20	20	20
ILMN_1796471	GDF5	growth differentiation factor 5 (GDF5), mRNA.	8200	20	20	20	20
ILMN_2150175	GDF6	growth differentiation factor 6 (GDF6), mRNA.	392255	20	20	20	20
ILMN_1803881	GDF7	growth differentiation factor 7 (GDF7), mRNA.	151449	20	20	20	20
ILMN_1705019	GDNF	glial cell derived neurotrophic factor (GDNF), transcript variant 3, mRNA.	2668	20	20	20	20
ILMN_1662492	GDNF	glial cell derived neurotrophic factor (GDNF), transcript variant 1, mRNA.	2668	20	20	20	20
ILMN_1781261	GH1	growth hormone 1 (GH1), transcript variant 5, mRNA.	2688	20	20	20	20
ILMN_2296450	GH2	growth hormone 2 (GH2), transcript variant 2, mRNA.	2689	20	20	20	20
ILMN_1659354	GH2	growth hormone 2 (GH2), transcript variant 3, mRNA.	2689	20	20	20	20
ILMN_1673805	GIP	gastric inhibitory polypeptide (GIP), mRNA.	2695	20	20	20	20
ILMN_1749448	GLMN	glomulin, FKBP associated protein (GLMN), mRNA.	11146	20	20	20	20
ILMN_2124585	GREM1	gremlin 1, cysteine knot superfamily, homolog (Xenopus laevis) (GREM1), mRNA.	26585	20	20	20	20
ILMN_2413323	GRP	gastrin-releasing peptide (GRP), transcript variant 3, mRNA.	2922	20	20	20	20
ILMN_1777199	GRP	gastrin-releasing peptide (GRP), transcript variant 3, mRNA.	2922	20	20	20	20
ILMN_1779673	HDGFL1	hepatoma derived growth factor-like 1 (HDGFL1), mRNA.	154150	20	20	20	20
ILMN_1757838	HGF	hepatocyte growth factor (hepapoietin A; scatter factor) (HGF), transcript variant 5, mRNA.	3082	20	20	20	20
ILMN_1790149	HGF	hepatocyte growth factor (hepapoietin A; scatter factor) (HGF), transcript variant 3, mRNA.	3082	20	20	20	20
ILMN_1769988	IFNA10	interferon, alpha 10 (IFNA10), mRNA.	3446	20	20	20	20
ILMN_2186745	IFNA7	interferon, alpha 7 (IFNA7), mRNA.	3444	20	20	20	20
ILMN_2207291	IFNG	interferon, gamma (IFNG), mRNA.	3458	20	20	20	20
ILMN_2176225	IFNW1	interferon, omega 1 (IFNW1), mRNA.	3467	20	20	20	20
ILMN_2298035	IGF2	insulin-like growth factor 2 (somatomedin A) (IGF2), transcript variant 2, mRNA.	3481	20	20	20	20
ILMN_1743950	IGFL1	IGF-like family member 1 (IGFL1), mRNA.	374918	20	20	20	20
ILMN_1790227	IGFL2	IGF-like family member 2 (IGFL2), mRNA.	147920	20	20	20	20
ILMN_1671353	IL12A	interleukin 12A (natural killer cell stimulatory factor 1, cytotoxic lymphocyte maturation factor 1, p35) (IL12A), mRNA.	3592	20	20	20	20
ILMN_1681132	IL12B	interleukin 12B (natural killer cell stimulatory factor 2, cytotoxic lymphocyte maturation factor 2, p40) (IL12B), mRNA.	3593	20	20	20	20
ILMN_2290628	IL16	interleukin 16 (lymphocyte chemoattractant factor) (IL16), transcript variant 2, mRNA.	3603	20	20	20	20
ILMN_1813572	IL16	interleukin 16 (lymphocyte chemoattractant factor) (IL16), transcript variant 2, mRNA.	3603	20	20	20	20
ILMN_1799575	IL19	interleukin 19 (IL19), transcript variant 2, mRNA.	29949	20	20	20	20
ILMN_1682592	IL19	interleukin 19 (IL19), transcript variant 2, mRNA.	29949	20	20	20	20
ILMN_1658483	IL1A	interleukin 1, alpha (IL1A), mRNA.	3552	20	20	20	20
ILMN_1804901	IL1F5	interleukin 1 family, member 5 (delta) (IL1F5), transcript variant 2, mRNA.	26525	20	20	20	20
ILMN_1697710	IL1F7	interleukin 1 family, member 7 (zeta) (IL1F7), transcript variant 1, mRNA.	27178	20	20	20	20
ILMN_2353936	IL1F7	interleukin 1 family, member 7 (zeta) (IL1F7), transcript variant 4, mRNA.	27178	20	20	20	20
ILMN_2401884	IL25	interleukin 25 (IL25), transcript variant 2, mRNA.	64806	20	20	20	20
ILMN_2123182	IL26	interleukin 26 (IL26), mRNA.	55801	20	20	20	20
ILMN_1768900	IL28B	interleukin 28B (interferon, lambda 3) (IL28B), mRNA.	282617	20	20	20	20
ILMN_2149624	IL29	interleukin 29 (interferon, lambda 1) (IL29), mRNA.	282618	20	20	20	20
ILMN_1684570	IL29	interleukin 29 (interferon, lambda 1) (IL29), mRNA.	282618	20	20	20	20
ILMN_2389080	IL4	interleukin 4 (IL4), transcript variant 1, mRNA.	3565	20	20	20	20
ILMN_2059744	IL7	interleukin 7 (IL7), mRNA.	3574	20	20	20	20
ILMN_1719547	INHBA	inhibin, beta A (INHBA), mRNA.	3624	20	20	20	20
ILMN_2226271	INSL3	insulin-like 3 (Leydig cell) (INSL3), mRNA.	3640	20	20	20	20
ILMN_1749591	ITGAL	integrin, alpha L (antigen CD11A (p180), lymphocyte function-associated antigen 1; alpha polypeptide) (ITGAL), mRNA.	3683	20	20	20	20
ILMN_2254635	ITGAX	integrin, alpha X (complement component 3 receptor 4 subunit) (ITGAX), mRNA.	3687	20	20	20	20
ILMN_1730176	ITGAX	PREDICTED: integrin, alpha X (complement component 3 receptor 4 subunit) (ITGAX), mRNA.	3687	20	20	20	20
ILMN_1784454	ITGB1	integrin, beta 1 (fibronectin receptor, beta polypeptide, antigen CD29 includes MDF2, MSK12) (ITGB1), transcript variant 1E, mRNA.	3688	20	20	20	20
ILMN_1754233	ITGB1	integrin, beta 1 (fibronectin receptor, beta polypeptide, antigen CD29 includes MDF2, MSK12) (ITGB1), transcript variant 1D, mRNA.	3688	20	20	20	20
ILMN_1658925	JAG2	jagged 2 (JAG2), transcript variant 1, mRNA.	3714	20	20	20	20
ILMN_1746232	KITLG	KIT ligand (KITLG), transcript variant b, mRNA.	4254	20	20	20	20
ILMN_2406035	LAMA3	laminin, alpha 3 (LAMA3), transcript variant 1, mRNA.	3909	20	20	20	20
ILMN_1800142	LAMB3	laminin, beta 3 (LAMB3), transcript variant 2, mRNA.	3914	20	20	20	20
ILMN_2398939	MBP	myelin basic protein (MBP), transcript variant 3, mRNA.	4155	20	20	20	20
ILMN_1702305	NCAM1	neural cell adhesion molecule 1 (NCAM1), transcript variant 1, mRNA.	4684	20	20	20	20
ILMN_1791588	NCAM1	neural cell adhesion molecule 1 (NCAM1), transcript variant 1, mRNA.	4684	20	20	20	20
ILMN_1712537	NODAL	nodal homolog (mouse) (NODAL), mRNA.	4838	20	20	20	20
ILMN_1731788	NRG1	neuregulin 1 (NRG1), transcript variant SMDF, mRNA.	3084	20	20	20	20
ILMN_1657607	NRG1	neuregulin 1 (NRG1), transcript variant HRG-gamma, mRNA.	3084	20	20	20	20
ILMN_1737252	NRG1	neuregulin 1 (NRG1), transcript variant GGF2, mRNA.	3084	20	20	20	20
ILMN_1737208	NTF5	neurotrophin 5 (neurotrophin 4/5) (NTF5), mRNA.	4909	20	20	20	20
ILMN_1692927	NTN1	netrin 1 (NTN1), mRNA.	9423	20	20	20	20
ILMN_1806448	NTNG2	netrin G2 (NTNG2), mRNA.	84628	20	20	20	20
ILMN_2189366	NTS	neurotensin (NTS), mRNA.	4922	20	20	20	20
ILMN_1688838	OGN	osteoglycin (OGN), transcript variant 1, mRNA.	4969	20	20	20	20
ILMN_1806849	PMCHL2	pro-melanin-concentrating hormone-like 2 (PMCHL2), mRNA.	5370	20	20	20	20
ILMN_1800038	SDC1	syndecan 1 (SDC1), transcript variant 1, mRNA.	6382	20	20	20	20
ILMN_1652693	SHH	sonic hedgehog homolog (Drosophila) (SHH), mRNA.	6469	20	20	20	20
ILMN_2261099	SORBS3	sorbin and SH3 domain containing 3 (SORBS3), transcript variant 2, mRNA.	10174	20	20	20	20
ILMN_1791078	SPRY3	sprouty homolog 3 (Drosophila) (SPRY3), mRNA.	10251	20	20	20	20
ILMN_1742881	SYT1	synaptotagmin I (SYT1), mRNA.	6857	20	20	20	20
ILMN_1784889	TAC3	tachykinin 3 (neuromedin K, neurokinin beta) (TAC3), transcript variant 1, mRNA.	6866	20	20	20	20
ILMN_1793006	TAC3	tachykinin 3 (neuromedin K, neurokinin beta) (TAC3), transcript variant 1, mRNA.	6866	20	20	20	20
ILMN_1661476	TAC4	tachykinin 4 (hemokinin) (TAC4), transcript variant alpha, mRNA.	255061	20	20	20	20
ILMN_2304878	TAC4	tachykinin 4 (hemokinin) (TAC4), transcript variant gamma, mRNA.	255061	20	20	20	20
ILMN_1722489	TFF1	trefoil factor 1 (TFF1), mRNA.	7031	20	20	20	20
ILMN_2083946	TGFA	transforming growth factor, alpha (TGFA), mRNA.	7039	20	20	20	20
ILMN_3237497	TGIF2LX	TGFB-induced factor homeobox 2-like, X-linked (TGIF2LX), mRNA.	90316	20	20	20	20
ILMN_1728106	TNF	tumor necrosis factor (TNF superfamily, member 2) (TNF), mRNA.	7124	20	20	20	20
ILMN_1695900	TNFSF11	tumor necrosis factor (ligand) superfamily, member 11 (TNFSF11), transcript variant 1, mRNA.	8600	20	20	20	20
ILMN_1655414	TNFSF14	tumor necrosis factor (ligand) superfamily, member 14 (TNFSF14), transcript variant 1, mRNA.	8740	20	20	20	20
ILMN_1661343	TNFSF14	tumor necrosis factor (ligand) superfamily, member 14 (TNFSF14), transcript variant 1, mRNA.	8740	20	20	20	20
ILMN_1778188	TP73	tumor protein p73 (TP73), mRNA.	7161	20	20	20	20
ILMN_1740585	UMOD	uromodulin (UMOD), transcript variant 1, mRNA.	7369	20	20	20	20
ILMN_2357542	VIP	vasoactive intestinal peptide (VIP), transcript variant 1, mRNA.	7432	20	20	20	20
ILMN_1814443	WNT1	wingless-type MMTV integration site family, member 1 (WNT1), mRNA.	7471	20	20	20	20
ILMN_1712283	WNT10B	wingless-type MMTV integration site family, member 10B (WNT10B), mRNA.	7480	20	20	20	20
ILMN_1679215	WNT16	wingless-type MMTV integration site family, member 16 (WNT16), transcript variant 2, mRNA.	51384	20	20	20	20
ILMN_1731964	WNT16	wingless-type MMTV integration site family, member 16 (WNT16), transcript variant 1, mRNA.	51384	20	20	20	20
ILMN_1815700	WNT3A	wingless-type MMTV integration site family, member 3A (WNT3A), mRNA.	89780	20	20	20	20
ILMN_1661788	WNT5B	wingless-type MMTV integration site family, member 5B (WNT5B), transcript variant 2, mRNA.	81029	20	20	20	20
ILMN_1685314	WNT7B	wingless-type MMTV integration site family, member 7B (WNT7B), mRNA.	7477	20	20	20	20
ILMN_1749675	WNT8B	wingless-type MMTV integration site family, member 8B (WNT8B), mRNA.	7479	20	20	20	20
ILMN_1695128	ZFYVE9	zinc finger, FYVE domain containing 9 (ZFYVE9), transcript variant 2, mRNA.	9372	20	20	20	20
ILMN_2381994	ZFYVE9	zinc finger, FYVE domain containing 9 (ZFYVE9), transcript variant 1, mRNA.	9372	20	20	20	20
ILMN_1799622	ZFYVE9	zinc finger, FYVE domain containing 9 (ZFYVE9), transcript variant 3, mRNA.	9372	20	20	20	20
