# Supplementary material for: Endothelin-1 supports clonal derivation and expansion of cardiovascular progenitors derived from human embryonic stem cells
Source: Nat Commun. 2016 Mar 8;7:10774. doi: 10.1038/ncomms10774 (PMC4786749; doi:10.1038/ncomms10774)
Supplement: Supplementary Data 3 — List of growth factor in wk 11 right atrium [file ncomms10774-s5.xlsx]

## Sheet: Sheet1
PROBE_ID	SYMBOL	DEFINITION	ENTREZ_GENE_ID	Human fetal heart week 11_Right atrium
				Sample 1	Sample 2	Sample 3	Ave
ILMN_1750386	NPPA	natriuretic peptide precursor A (NPPA), mRNA.	4878	61629.3	64176.9	42612	56139.4
ILMN_1683271	TMSB4X	thymosin, beta 4, X-linked (TMSB4X), mRNA.	7114	55225.6	52429.9	42797.5	50151
ILMN_1763382	NPPB	natriuretic peptide precursor B (NPPB), mRNA.	4879	54918.5	32761.7	38795.8	42158.7
ILMN_1812392	TMSB10	thymosin beta 10 (TMSB10), mRNA.	9168	24392.8	36100.7	38729.3	33074.3
ILMN_1778457	IL18	interleukin 18 (interferon-gamma-inducing factor) (IL18), mRNA.	3606	13401	15884.6	12971.9	14085.8
ILMN_2206746	BGN	biglycan (BGN), mRNA.	633	14864.9	17656.1	18786.9	17102.6
ILMN_1807074	MIF	macrophage migration inhibitory factor (glycosylation-inhibiting factor) (MIF), mRNA.	4282	17439.1	18161.5	15008.1	16869.5
ILMN_1723467	ITGB1	integrin, beta 1 (fibronectin receptor, beta polypeptide, antigen CD29 includes MDF2, MSK12) (ITGB1), transcript variant 1A, mRNA.	3688	16120.2	13112.1	14085.4	14439.2
ILMN_2349393	MDK	midkine (neurite growth-promoting factor 2) (MDK), transcript variant 1, mRNA.	4192	13032.8	16500.3	18301.2	15944.7
ILMN_2409167	ANXA2	annexin A2 (ANXA2), transcript variant 1, mRNA.	302	12954.1	12863.1	15534.9	13784
ILMN_1691410	BAMBI	BMP and activin membrane-bound inhibitor homolog (Xenopus laevis) (BAMBI), mRNA.	25805	9797.39	10514.1	10904.3	10405.3
ILMN_2132982	IGFBP5	insulin-like growth factor binding protein 5 (IGFBP5), mRNA.	3488	14760.3	11191.2	8826.78	11592.8
ILMN_1808707	FSCN1	fascin homolog 1, actin-bundling protein (Strongylocentrotus purpuratus) (FSCN1), mRNA.	6624	11795.2	11069.9	10452.6	11105.9
ILMN_1728467	GHITM	growth hormone inducible transmembrane protein (GHITM), mRNA.	27069	10781.4	9864.69	9439	10028.4
ILMN_1750324	IGFBP5	insulin-like growth factor binding protein 5 (IGFBP5), mRNA.	3488	12895.6	10059.4	9748.79	10901.3
ILMN_1726169	EDF1	endothelial differentiation-related factor 1 (EDF1), transcript variant alpha, mRNA.	8721	9040.98	11595.4	10332	10322.8
ILMN_1756071	MFGE8	milk fat globule-EGF factor 8 protein (MFGE8), mRNA.	4240	8873.5	8180.87	5510.69	7521.68
ILMN_1692058	NDN	necdin homolog (mouse) (NDN), mRNA.	4692	7508.21	6708.79	7936.15	7384.38
ILMN_2073307	IL10	interleukin 10 (IL10), mRNA.	3586	4706.64	6010.17	4355.88	5024.23
ILMN_1699829	CTGF	connective tissue growth factor (CTGF), mRNA.	1490	4524.63	3458.75	7194.3	5059.23
ILMN_2383934	ITGB1	integrin, beta 1 (fibronectin receptor, beta polypeptide, antigen CD29 includes MDF2, MSK12) (ITGB1), transcript variant 1C-2, mRNA.	3688	7551.28	7363.05	7950.92	7621.75
ILMN_1653203	EFEMP2	EGF-containing fibulin-like extracellular matrix protein 2 (EFEMP2), mRNA.	30008	6353.73	5778.21	5122	5751.31
ILMN_1778242	CALM1	calmodulin 1 (phosphorylase kinase, delta) (CALM1), mRNA.	801	5977.03	6051.15	6707.29	6245.16
ILMN_1677723	ANGPT1	angiopoietin 1 (ANGPT1), mRNA.	284	4547.18	5935.62	6078.49	5520.43
ILMN_1773567	LAMA5	laminin, alpha 5 (LAMA5), mRNA.	3911	3982.86	6053.68	4605.25	4880.6
ILMN_2201678	FSTL1	follistatin-like 1 (FSTL1), mRNA.	11167	5355.93	5220.82	6720.75	5765.83
ILMN_1791447	CXCL12	chemokine (C-X-C motif) ligand 12 (stromal cell-derived factor 1) (CXCL12), transcript variant 1, mRNA.	6387	5503.5	4173.07	5634.35	5103.64
ILMN_1742534	COL4A5	collagen, type IV, alpha 5 (COL4A5), transcript variant 1, mRNA.	1287	4120.47	4572.83	4781.46	4491.59
ILMN_1703545	CSHL1	chorionic somatomammotropin hormone-like 1 (CSHL1), transcript variant 1, mRNA.	1444	4362.05	5701.54	3061.21	4374.93
ILMN_2062468	IGFBP7	insulin-like growth factor binding protein 7 (IGFBP7), mRNA.	3490	4985.95	3480.1	6498.25	4988.1
ILMN_1790761	POSTN	periostin, osteoblast specific factor (POSTN), mRNA.	10631	4312.52	3871.89	6243.59	4809.33
ILMN_1714820	ITGB1	integrin, beta 1 (fibronectin receptor, beta polypeptide, antigen CD29 includes MDF2, MSK12) (ITGB1), transcript variant 1D, mRNA.	3688	4770.48	4991.71	5728.2	5163.46
ILMN_1705442	CMTM3	CKLF-like MARVEL transmembrane domain containing 3 (CMTM3), transcript variant 1, mRNA.	123920	3951.88	3942.53	5341.02	4411.81
ILMN_1712389	CKLF	chemokine-like factor (CKLF), transcript variant 5, mRNA.	51192	3133.07	3945.71	5433.67	4170.82
ILMN_2184373	IL8	interleukin 8 (IL8), mRNA.	3576	28.0287	20	1146.11	398.047
ILMN_1746085	IGFBP3	insulin-like growth factor binding protein 3 (IGFBP3), transcript variant 2, mRNA.	3486	3401.83	2799.25	4392.09	3531.05
ILMN_2234697	BEX1	brain expressed, X-linked 1 (BEX1), mRNA.	55859	4072.52	1649.93	3876.48	3199.64
ILMN_2246894	EDF1	endothelial differentiation-related factor 1 (EDF1), transcript variant alpha, mRNA.	8721	3211.65	3602.41	3586.59	3466.88
ILMN_1749213	SDF2L1	stromal cell-derived factor 2-like 1 (SDF2L1), mRNA.	23753	3850.78	2877.22	2349.39	3025.8
ILMN_1689111	CXCL12	chemokine (C-X-C motif) ligand 12 (stromal cell-derived factor 1) (CXCL12), transcript variant 2, mRNA.	6387	4775.15	3911.97	2931.42	3872.85
ILMN_2089329	SPRY2	sprouty homolog 2 (Drosophila) (SPRY2), mRNA.	10253	2424.3	2334.21	3167.56	2642.02
ILMN_2329914	SPRY1	sprouty homolog 1, antagonist of FGF signaling (Drosophila) (SPRY1), transcript variant 1, mRNA.	10252	3358.36	2407.83	3664.51	3143.57
ILMN_1660552	BMP5	bone morphogenetic protein 5 (BMP5), mRNA.	653	3588.15	3868.99	2886.05	3447.73
ILMN_1772910	GAS1	growth arrest-specific 1 (GAS1), mRNA.	2619	2511.45	2817.7	2803.74	2710.97
ILMN_1702447	IGF2BP2	insulin-like growth factor 2 mRNA binding protein 2 (IGF2BP2), transcript variant 1, mRNA.	10644	2507.22	2577.57	2676.76	2587.18
ILMN_1808404	RHBDF1	rhomboid 5 homolog 1 (Drosophila) (RHBDF1), mRNA.	64285	3437.9	3068.44	1680.15	2728.83
ILMN_1672229	FGF12	fibroblast growth factor 12 (FGF12), transcript variant 2, mRNA.	2257	3825.24	2776.07	3459.9	3353.74
ILMN_1760778	ENG	endoglin (Osler-Rendu-Weber syndrome 1) (ENG), mRNA.	2022	2439.86	2474.84	4303.84	3072.85
ILMN_2115125	CTGF	connective tissue growth factor (CTGF), mRNA.	1490	1524.12	1435.46	3388.39	2115.99
ILMN_1677680	FGF12	fibroblast growth factor 12 (FGF12), transcript variant 1, mRNA.	2257	2462.77	1798.29	2927.28	2396.11
ILMN_1741566	BMP7	bone morphogenetic protein 7 (osteogenic protein 1) (BMP7), mRNA.	655	2580.96	3098.43	1721.94	2467.11
ILMN_2414027	CKLF	chemokine-like factor (CKLF), transcript variant 6, mRNA.	51192	2292.54	2303.3	3132.63	2576.16
ILMN_2396875	IGFBP3	insulin-like growth factor binding protein 3 (IGFBP3), transcript variant 1, mRNA.	3486	2172.74	1761.93	3999.25	2644.64
ILMN_2305225	NDRG4	NDRG family member 4 (NDRG4), mRNA.	65009	2906.15	3163.55	1960.98	2676.89
ILMN_2093674	GMFB	glia maturation factor, beta (GMFB), mRNA.	2764	1936.24	1941.19	2749.38	2208.94
ILMN_1740938	APOE	apolipoprotein E (APOE), mRNA.	348	2622.44	2707.86	2917.26	2749.18
ILMN_2363392	TNFSF14	tumor necrosis factor (ligand) superfamily, member 14 (TNFSF14), transcript variant 2, mRNA.	8740	993.047	2018.46	1190.41	1400.64
ILMN_1663866	TGFBI	transforming growth factor, beta-induced, 68kDa (TGFBI), mRNA.	7045	2851.26	1438.62	2418.48	2236.12
ILMN_1779558	GAS6	growth arrest-specific 6 (GAS6), mRNA.	2621	2283.6	1996.44	2184.61	2154.88
ILMN_2086890	ANGPT1	angiopoietin 1 (ANGPT1), mRNA.	284	1617.91	2101.37	3245.26	2321.51
ILMN_1733811	JUP	junction plakoglobin (JUP), transcript variant 1, mRNA.	3728	2005.35	1720.34	2786.57	2170.75
ILMN_1752968	LAMB2	laminin, beta 2 (laminin S) (LAMB2), mRNA.	3913	1354.67	2008.36	2153.4	1838.81
ILMN_1698934	CMTM7	CKLF-like MARVEL transmembrane domain containing 7 (CMTM7), transcript variant 2, mRNA.	112616	1631.84	1967.87	1591.01	1730.24
ILMN_1784749	GAS6	growth arrest-specific 6 (GAS6), mRNA.	2621	2023.13	1997.92	1698.81	1906.62
ILMN_1696702	NEO1	neogenin homolog 1 (chicken) (NEO1), mRNA.	4756	1853.87	1434.05	2093.47	1793.79
ILMN_1720048	CCL2	chemokine (C-C motif) ligand 2 (CCL2), mRNA.	6347	365.155	625.874	1364.79	785.273
ILMN_1702637	BEX1	brain expressed, X-linked 1 (BEX1), mRNA.	55859	1768.15	2353.77	1758.77	1960.23
ILMN_2196328	POSTN	periostin, osteoblast specific factor (POSTN), mRNA.	10631	1265.47	1125.67	2122.07	1504.4
ILMN_2140059	LAMA4	laminin, alpha 4 (LAMA4), mRNA.	3910	1164.91	1229.92	1238.17	1211
ILMN_1713978	SDF2	stromal cell-derived factor 2 (SDF2), mRNA.	6388	1299.02	1296.17	1345.04	1313.41
ILMN_1772612	ANGPTL2	angiopoietin-like 2 (ANGPTL2), mRNA.	23452	1719.61	863.515	1136.98	1240.03
ILMN_1687652	TGFB3	transforming growth factor, beta 3 (TGFB3), mRNA.	7043	1512.63	1261.76	1228.84	1334.41
ILMN_1689518	PECAM1	platelet/endothelial cell adhesion molecule (PECAM1), mRNA.	5175	1420.72	1260.04	1747.78	1476.18
ILMN_2350634	EFEMP1	EGF-containing fibulin-like extracellular matrix protein 1 (EFEMP1), transcript variant 2, mRNA.	2202	1901.78	952.287	1323.78	1392.62
ILMN_1748352	CTSL2	cathepsin L2 (CTSL2), mRNA.	1515	807.299	1404.73	1076.26	1096.1
ILMN_1665865	IGFBP4	insulin-like growth factor binding protein 4 (IGFBP4), mRNA.	3487	1311.52	1030.45	1478.32	1273.43
ILMN_1801616	EMP1	epithelial membrane protein 1 (EMP1), mRNA.	2012	1226.65	631.778	1140.78	999.735
ILMN_1675857	COL4A6	collagen, type IV, alpha 6 (COL4A6), transcript variant A, mRNA.	1288	1062.02	1209.57	1154.99	1142.19
ILMN_1691860	SPRY1	sprouty homolog 1, antagonist of FGF signaling (Drosophila) (SPRY1), transcript variant 2, mRNA.	10252	1276.2	913.808	1421.8	1203.93
ILMN_1691376	JAG1	jagged 1 (Alagille syndrome) (JAG1), mRNA.	182	769.242	1424.15	854.563	1015.99
ILMN_1658709	LAMB1	laminin, beta 1 (LAMB1), mRNA.	3912	937.644	1036.55	1214.21	1062.8
ILMN_1746561	BCL2L2	BCL2-like 2 (BCL2L2), mRNA.	599	1091.01	1085.65	962.178	1046.28
ILMN_2109708	ECGF1	endothelial cell growth factor 1 (platelet-derived) (ECGF1), mRNA.	1890	973.259	1154.47	844.556	990.763
ILMN_1682775	EDN1	endothelin 1 (EDN1), mRNA.	1906	455.46	767.524	707.423	643.469
ILMN_2387105	OGN	osteoglycin (OGN), transcript variant 3, mRNA.	4969	1559.62	804.809	1051.7	1138.71
ILMN_1789338	SORBS3	sorbin and SH3 domain containing 3 (SORBS3), transcript variant 1, mRNA.	10174	863.603	1186.63	1033.97	1028.07
ILMN_1669362	IGFBP6	insulin-like growth factor binding protein 6 (IGFBP6), mRNA.	3489	1597.76	765.778	855.452	1072.99
ILMN_1683023	PDGFC	platelet derived growth factor C (PDGFC), mRNA.	56034	1138.86	1035.58	735.538	969.992
ILMN_1811702	GRN	granulin (GRN), mRNA.	2896	1126.87	1003.45	749.083	959.801
ILMN_1795442	LAMA4	laminin, alpha 4 (LAMA4), mRNA.	3910	779.241	1104.37	1035.6	973.072
ILMN_1762531	FGF9	fibroblast growth factor 9 (glia-activating factor) (FGF9), mRNA.	2254	819.294	1173.24	644.682	879.072
ILMN_1815319	CMTM4	CKLF-like MARVEL transmembrane domain containing 4 (CMTM4), transcript variant 2, mRNA.	146223	820.233	912.293	752.051	828.192
ILMN_1764228	DAB2	disabled homolog 2, mitogen-responsive phosphoprotein (Drosophila) (DAB2), mRNA.	1601	819.86	904.273	674.92	799.684
ILMN_1725193	IGFBP2	insulin-like growth factor binding protein 2, 36kDa (IGFBP2), mRNA.	3485	1088.22	851.087	863.269	934.193
ILMN_2128428	DAB2	disabled homolog 2, mitogen-responsive phosphoprotein (Drosophila) (DAB2), mRNA.	1601	679.053	585.964	716.57	660.529
ILMN_1740900	BMP4	bone morphogenetic protein 4 (BMP4), transcript variant 3, mRNA.	652	629.957	1071.39	877.312	859.554
ILMN_1707464	MST1	macrophage stimulating 1 (hepatocyte growth factor-like) (MST1), mRNA.	4485	857.873	1027.54	492.476	792.63
ILMN_1807423	IGF2BP3	insulin-like growth factor 2 mRNA binding protein 3 (IGF2BP3), mRNA.	10643	648.555	782.754	1071.9	834.404
ILMN_1683927	ITGAE	integrin, alpha E (antigen CD103, human mucosal lymphocyte antigen 1; alpha polypeptide) (ITGAE), mRNA.	3682	598.08	910.328	883.452	797.287
ILMN_1742456	OSTF1	osteoclast stimulating factor 1 (OSTF1), mRNA.	26578	821.789	825.886	886.338	844.671
ILMN_2370208	CMTM3	CKLF-like MARVEL transmembrane domain containing 3 (CMTM3), transcript variant 5, mRNA.	123920	779.474	1267.38	662.078	902.976
ILMN_1789502	GPC4	glypican 4 (GPC4), mRNA.	2239	825.514	871.983	696.314	797.937
ILMN_1739397	GLMN	glomulin, FKBP associated protein (GLMN), mRNA.	11146	615.931	577.006	740.192	644.376
ILMN_1699651	IL6	interleukin 6 (interferon, beta 2) (IL6), mRNA.	3569	20	40.1544	156.244	72.1329
ILMN_2275098	DTX2	deltex homolog 2 (Drosophila) (DTX2), mRNA.	113878	772.521	671.343	456.69	633.518
ILMN_1680109	COL4A3BP	collagen, type IV, alpha 3 (Goodpasture antigen) binding protein (COL4A3BP), transcript variant 1, mRNA.	10087	739.88	360.275	636.609	578.921
ILMN_1666733	IL8	interleukin 8 (IL8), mRNA.	3576	127.69	158.951	374.499	220.38
ILMN_1711899	ANXA2	annexin A2 (ANXA2), transcript variant 2, mRNA.	302	819.771	704.099	628.545	717.472
ILMN_1707727	ANGPTL4	angiopoietin-like 4 (ANGPTL4), transcript variant 1, mRNA.	51129	954.73	426.87	438.596	606.732
ILMN_2062701	GAS1	growth arrest-specific 1 (GAS1), mRNA.	2619	524.493	608.059	319.428	483.993
ILMN_1788019	LAMA2	laminin, alpha 2 (LAMA2), transcript variant 2, mRNA.	3908	595.434	860.763	650.832	702.343
ILMN_1764690	NTS	neurotensin (NTS), mRNA.	4922	854.472	853.748	322.347	676.856
ILMN_1671777	FGF13	fibroblast growth factor 13 (FGF13), transcript variant 1A, mRNA.	2258	745.575	589.645	606.673	647.298
ILMN_1807359	CLEC11A	C-type lectin domain family 11, member A (CLEC11A), mRNA.	6320	552.517	764.142	705.554	674.071
ILMN_1724250	GRN	granulin (GRN), mRNA.	2896	658.537	774.34	655.633	696.17
ILMN_1676289	NCAM1	neural cell adhesion molecule 1 (NCAM1), transcript variant 1, mRNA.	4684	568.397	623.216	559.321	583.645
ILMN_1688642	LAMC3	laminin, gamma 3 (LAMC3), mRNA.	10319	491.872	671.045	392.935	518.617
ILMN_1681103	AQP1	aquaporin 1 (Colton blood group) (AQP1), mRNA.	358	679.455	751.295	559.459	663.403
ILMN_1765621	HDGF	hepatoma-derived growth factor (high-mobility group protein 1-like) (HDGF), mRNA.	3068	543.979	582.835	709.327	612.047
ILMN_1722718	BMP2	bone morphogenetic protein 2 (BMP2), mRNA.	650	692.314	301.939	732.676	575.643
ILMN_1719759	TNC	tenascin C (TNC), mRNA.	3371	532.213	308.719	717.873	519.601
ILMN_2339266	LAMA2	laminin, alpha 2 (LAMA2), transcript variant 1, mRNA.	3908	457.709	702.711	575.662	578.694
ILMN_2089875	TNFSF4	tumor necrosis factor (ligand) superfamily, member 4 (tax-transcriptionally activated glycoprotein 1, 34kDa) (TNFSF4), mRNA.	7292	383.219	485.755	671.526	513.5
ILMN_1696494	CMTM6	CKLF-like MARVEL transmembrane domain containing 6 (CMTM6), mRNA.	54918	423.157	554.164	602.345	526.555
ILMN_1654563	EFNB1	ephrin-B1 (EFNB1), mRNA.	1947	356.388	329.604	544.435	410.142
ILMN_2261876	MDK	midkine (neurite growth-promoting factor 2) (MDK), transcript variant 1, mRNA.	4192	479.276	680.311	753.012	637.533
ILMN_2292123	COL4A3BP	collagen, type IV, alpha 3 (Goodpasture antigen) binding protein (COL4A3BP), transcript variant 1, mRNA.	10087	765.794	509.798	465.221	580.271
ILMN_1753823	IL17D	interleukin 17D (IL17D), mRNA.	53342	431.64	490.57	379.412	433.874
ILMN_1791656	C10orf137	chromosome 10 open reading frame 137 (C10orf137), mRNA.	26098	464.18	619.349	409.485	497.671
ILMN_1790098	OGN	osteoglycin (OGN), transcript variant 3, mRNA.	4969	628.268	246.53	484.806	453.201
ILMN_1671509	CCL3	chemokine (C-C motif) ligand 3 (CCL3), mRNA.	6348	20	20.8331	282.794	107.876
ILMN_1735877	EFEMP1	EGF-containing fibulin-like extracellular matrix protein 1 (EFEMP1), transcript variant 1, mRNA.	2202	605.146	193.141	317.746	372.011
ILMN_2145670	TNC	tenascin C (hexabrachion) (TNC), mRNA.	3371	363.588	278.878	468.21	370.225
ILMN_1651354	SPP1	secreted phosphoprotein 1 (SPP1), transcript variant 2, mRNA.	6696	106.388	777.475	221.775	368.546
ILMN_1747650	BMP6	bone morphogenetic protein 6 (BMP6), mRNA.	654	333.965	424.967	418.181	392.371
ILMN_1800317	WNT5A	wingless-type MMTV integration site family, member 5A (WNT5A), mRNA.	7474	442.425	386.865	660.482	496.591
ILMN_1665319	NRTN	neurturin (NRTN), mRNA.	4902	514.514	458.833	526.298	499.882
ILMN_1743373	DLL1	delta-like 1 (Drosophila) (DLL1), mRNA.	28514	404.692	436.874	409.5	417.022
ILMN_1718946	ADAM10	ADAM metallopeptidase domain 10 (ADAM10), mRNA.	102	676.19	547.034	325.76	516.328
ILMN_1792473	AIF1	allograft inflammatory factor 1 (AIF1), transcript variant 1, mRNA.	199	205.554	356.571	373.169	311.764
ILMN_1683700	TNFSF12	tumor necrosis factor (ligand) superfamily, member 12 (TNFSF12), mRNA.	8742	405.467	357.85	424.889	396.069
ILMN_1791569	PLXNA1	plexin A1 (PLXNA1), mRNA.	5361	361.157	256.459	318.411	312.009
ILMN_2325978	HDGF2	hepatoma-derived growth factor-related protein 2 (HDGF2), transcript variant 1, mRNA.	84717	487.489	492.348	394.844	458.227
ILMN_2374449	SPP1	secreted phosphoprotein 1 (SPP1), transcript variant 1, mRNA.	6696	106.046	608.588	165.484	293.373
ILMN_1797519	DLK1	delta-like 1 homolog (Drosophila) (DLK1), mRNA.	8788	591.808	329.154	297.733	406.232
ILMN_1682636	CXCL2	chemokine (C-X-C motif) ligand 2 (CXCL2), mRNA.	2920	20	20	24.9359	21.6453
ILMN_2214790	LAMB1	laminin, beta 1 (LAMB1), mRNA.	3912	242.832	261.094	275.269	259.732
ILMN_1764729	JAG2	jagged 2 (JAG2), transcript variant 1, mRNA.	3714	266.92	346.988	315.763	309.89
ILMN_2086105	SPRY4	sprouty homolog 4 (Drosophila) (SPRY4), mRNA.	81848	234.801	257.023	444.88	312.234
ILMN_2375360	COL4A5	collagen, type IV, alpha 5 (COL4A5), transcript variant 2, mRNA.	1287	343.06	395.719	346.419	361.733
ILMN_1800412	BMP1	bone morphogenetic protein 1 (BMP1), transcript variant BMP1-3, mRNA.	649	274.751	362.061	288.2	308.338
ILMN_1772124	ATRN	attractin (ATRN), transcript variant 1, mRNA.	8455	242.377	304.709	335.457	294.181
ILMN_1672899	POMC	proopiomelanocortin (POMC), transcript variant 1, mRNA.	5443	433.433	298.281	400.769	377.494
ILMN_2403247	CMTM7	CKLF-like MARVEL transmembrane domain containing 7 (CMTM7), transcript variant 2, mRNA.	112616	295.496	243.838	310.263	283.199
ILMN_1665192	NUDT6	nudix (nucleoside diphosphate linked moiety X)-type motif 6 (NUDT6), transcript variant 1, mRNA.	11162	249.799	330.761	288.731	289.764
ILMN_1703538	AIF1	allograft inflammatory factor 1 (AIF1), transcript variant 3, mRNA.	199	171.704	254.053	303.889	243.216
ILMN_2391071	CSH2	chorionic somatomammotropin hormone 2 (CSH2), transcript variant 2, mRNA.	1443	1019.01	21.6916	20	353.567
ILMN_1815308	SDC1	syndecan 1 (SDC1), transcript variant 1, mRNA.	6382	299.658	250.203	210.957	253.606
ILMN_1672660	MBP	myelin basic protein (MBP), transcript variant 8, mRNA.	4155	290.277	214.71	185.77	230.252
ILMN_1658677	DTX3	deltex homolog 3 (Drosophila) (DTX3), mRNA.	196403	260.925	228.312	295.497	261.578
ILMN_1772824	WNT5B	wingless-type MMTV integration site family, member 5B (WNT5B), transcript variant 1, mRNA.	81029	234.109	265.56	280.474	260.047
ILMN_2366972	NUDT6	nudix (nucleoside diphosphate linked moiety X)-type motif 6 (NUDT6), transcript variant 1, mRNA.	11162	220.03	333.387	288.915	280.778
ILMN_1745374	IFI35	interferon-induced protein 35 (IFI35), mRNA.	3430	212.707	212.379	298.616	241.234
ILMN_1728478	CXCL16	chemokine (C-X-C motif) ligand 16 (CXCL16), mRNA.	58191	192.819	155.993	98.6584	149.157
ILMN_1755937	ANXA2	annexin A2 (ANXA2), transcript variant 2, mRNA.	302	235.361	165.906	178.788	193.352
ILMN_1710124	CMTM8	CKLF-like MARVEL transmembrane domain containing 8 (CMTM8), mRNA.	152189	209.441	208.205	230.153	215.933
ILMN_1721770	PAPPA	pregnancy-associated plasma protein A, pappalysin 1 (PAPPA), mRNA.	5069	282.468	181.066	170.41	211.315
ILMN_1873621	NTN1	netrin 1 (NTN1), mRNA.	9423	237.751	154.412	332.105	241.423
ILMN_1803825	CXCL12	chemokine (C-X-C motif) ligand 12 (stromal cell-derived factor 1) (CXCL12), transcript variant 2, mRNA.	6387	211.573	213.987	270.522	232.027
ILMN_2189371	NTNG1	netrin G1 (NTNG1), transcript variant 3, mRNA.	22854	210.375	260.161	96.5476	189.028
ILMN_1791688	BMP10	bone morphogenetic protein 10 (BMP10), mRNA.	27302	467.948	107.412	170.355	248.572
ILMN_1753790	ZNF259	zinc finger protein 259 (ZNF259), mRNA.	8882	319.56	276.726	170.345	255.543
ILMN_1738742	PLAT	plasminogen activator, tissue (PLAT), transcript variant 1, mRNA.	5327	208.536	247.385	206.013	220.645
ILMN_1746175	TNFSF4	tumor necrosis factor (ligand) superfamily, member 4 (tax-transcriptionally activated glycoprotein 1, 34kDa) (TNFSF4), mRNA.	7292	237.485	253.437	222.733	237.885
ILMN_1684440	PXN	paxillin (PXN), mRNA.	5829	175.513	222.505	145.068	181.029
ILMN_2098126	CCL5	chemokine (C-C motif) ligand 5 (CCL5), mRNA.	6352	153.031	147.633	124.267	141.643
ILMN_1711208	CELSR2	cadherin, EGF LAG seven-pass G-type receptor 2 (flamingo homolog, Drosophila) (CELSR2), mRNA.	1952	188.758	133.975	233.067	185.267
ILMN_2066858	TNFSF13B	tumor necrosis factor (ligand) superfamily, member 13b (TNFSF13B), transcript variant 1, mRNA.	10673	208.737	174.253	154.034	179.008
ILMN_2106380	TNFSF15	tumor necrosis factor (ligand) superfamily, member 15 (TNFSF15), mRNA.	9966	117.727	137.768	116.177	123.891
ILMN_1775501	IL1B	interleukin 1, beta (IL1B), mRNA.	3553	20	20	20	20
ILMN_2121408	HBEGF	heparin-binding EGF-like growth factor (HBEGF), mRNA.	1839	130.12	89.5935	174.929	131.548
ILMN_1762718	CMTM4	CKLF-like MARVEL transmembrane domain containing 4 (CMTM4), transcript variant 2, mRNA.	146223	168.688	227.162	169.633	188.494
ILMN_1780659	NUDT6	nudix (nucleoside diphosphate linked moiety X)-type motif 6 (NUDT6), transcript variant 1, mRNA.	11162	135.008	310.281	157.049	200.78
ILMN_2363475	CSH1	chorionic somatomammotropin hormone 1 (placental lactogen) (CSH1), transcript variant 1, mRNA.	1442	642.186	20	20	227.395
ILMN_1751161	COL7A1	collagen, type VII, alpha 1 (epidermolysis bullosa, dystrophic, dominant and recessive) (COL7A1), mRNA.	1294	139.485	225.181	146.503	170.39
ILMN_1720243	IL25	interleukin 25 (IL25), transcript variant 1, mRNA.	64806	188.734	202.913	132.33	174.659
ILMN_1651343	ITGA11	integrin, alpha 11 (ITGA11), mRNA.	22801	157.609	95.7717	230.452	161.277
ILMN_1663042	SDC4	syndecan 4 (SDC4), mRNA.	6385	220.94	178.546	104.692	168.06
ILMN_2342695	PDGFA	platelet-derived growth factor alpha polypeptide (PDGFA), transcript variant 2, mRNA.	5154	290.605	86.4716	105.61	160.895
ILMN_1776857	AQP1	aquaporin 1 (Colton blood group) (AQP1), mRNA.	358	253.091	182.929	127.727	187.916
ILMN_1775734	SH2D3C	SH2 domain containing 3C (SH2D3C), transcript variant 2, mRNA.	10044	106.541	176.979	221.632	168.384
ILMN_1803094	PDGFD	platelet derived growth factor D (PDGFD), transcript variant 2, mRNA.	80310	113.877	187.332	114.292	138.501
ILMN_2194688	DKK2	dickkopf homolog 2 (Xenopus laevis) (DKK2), mRNA.	27123	164.421	142.585	110.032	139.012
ILMN_2403664	POMC	proopiomelanocortin (POMC), transcript variant 1, mRNA.	5443	232.233	127.34	242.618	200.73
ILMN_1740269	WNT2B	wingless-type MMTV integration site family, member 2B (WNT2B), transcript variant WNT-2B2, mRNA.	7482	139.04	161.237	79.9458	126.741
ILMN_1783798	GAS8	growth arrest-specific 8 (GAS8), mRNA.	2622	151.622	144.689	164.778	153.696
ILMN_1701204	VEGFC	vascular endothelial growth factor C (VEGFC), mRNA.	7424	182.101	161.803	178.112	174.006
ILMN_1761850	ATRN	attractin (ATRN), transcript variant 1, mRNA.	8455	177.495	139.388	160.784	159.223
ILMN_2398184	NCAM1	neural cell adhesion molecule 1 (NCAM1), transcript variant 3, mRNA.	4684	247.006	186.394	129.879	187.759
ILMN_1804569	GAS2	growth arrest-specific 2 (GAS2), transcript variant 1, mRNA.	2620	90.3934	100.538	115.948	102.293
ILMN_1773337	DKK1	dickkopf homolog 1 (Xenopus laevis) (DKK1), mRNA.	22943	57.4461	249.326	152.938	153.237
ILMN_1696870	TGFBRAP1	transforming growth factor, beta receptor associated protein 1 (TGFBRAP1), mRNA.	9392	143.033	82.2793	151.32	125.544
ILMN_1673880	EFEMP1	EGF-containing fibulin-like extracellular matrix protein 1 (EFEMP1), transcript variant 1, mRNA.	2202	312.532	108.379	133.542	184.818
ILMN_1681927	HDGF2	hepatoma-derived growth factor-related protein 2 (HDGF2), transcript variant 1, mRNA.	84717	156.835	147.128	121.912	141.958
ILMN_2386444	ANGPTL4	angiopoietin-like 4 (ANGPTL4), transcript variant 3, mRNA.	51129	96.0438	150.859	118.38	121.761
ILMN_1808508	KITLG	KIT ligand (KITLG), transcript variant b, mRNA.	4254	162.479	132.909	176.766	157.384
ILMN_1659142	MDK	midkine (neurite growth-promoting factor 2) (MDK), transcript variant 2, mRNA.	4192	152.187	150.19	222.863	175.08
ILMN_1690984	FGF13	fibroblast growth factor 13 (FGF13), transcript variant 1A, mRNA.	2258	198.591	197.939	98.4148	164.982
ILMN_1730670	FSTL3	follistatin-like 3 (secreted glycoprotein) (FSTL3), mRNA.	10272	158.343	80.3741	138.512	125.743
ILMN_1745994	GAS7	growth arrest-specific 7 (GAS7), transcript variant c, mRNA.	8522	171.921	74.4271	138.237	128.195
ILMN_1693617	CSH1	chorionic somatomammotropin hormone 1 (placental lactogen) (CSH1), transcript variant 1, mRNA.	1442	435.584	23.6301	20	159.738
ILMN_1755818	BGLAP	bone gamma-carboxyglutamate (gla) protein (osteocalcin) (BGLAP), mRNA.	632	157.332	183.041	114.056	151.476
ILMN_1665792	ITGA2	integrin, alpha 2 (CD49B, alpha 2 subunit of VLA-2 receptor) (ITGA2), mRNA.	3673	119.561	136.78	137.928	131.423
ILMN_1678191	GDF10	growth differentiation factor 10 (GDF10), mRNA.	2662	112.292	77.8889	162.786	117.656
ILMN_1700081	FST	follistatin (FST), transcript variant FST344, mRNA.	10468	127.907	206.501	90.7367	141.715
ILMN_1706511	TEF	thyrotrophic embryonic factor (TEF), transcript variant 1, mRNA.	7008	98.3028	116.933	99.9582	105.065
ILMN_2148360	ADAM10	ADAM metallopeptidase domain 10 (ADAM10), mRNA.	102	155.503	170.612	76.2159	134.11
ILMN_1680436	CSHL1	chorionic somatomammotropin hormone-like 1 (CSHL1), transcript variant 1, mRNA.	1444	247.224	62.5689	46.9755	118.923
ILMN_1727778	NTNG1	netrin G1 (NTNG1), transcript variant 3, mRNA.	22854	94.3814	143.315	107.721	115.139
ILMN_1745991	GNRH1	gonadotropin-releasing hormone 1 (luteinizing-releasing hormone) (GNRH1), transcript variant 1, mRNA.	2796	82.1114	104.45	90.778	92.4465
ILMN_2349982	FGF1	fibroblast growth factor 1 (acidic) (FGF1), transcript variant 2, mRNA.	2246	116.155	120.588	94.9051	110.55
ILMN_1696488	FGF23	fibroblast growth factor 23 (FGF23), mRNA.	8074	111.944	89.6205	82.5835	94.716
ILMN_1803593	WNT3	wingless-type MMTV integration site family, member 3 (WNT3), mRNA.	7473	93.7886	105.938	75.1691	91.632
ILMN_2341595	KITLG	KIT ligand (KITLG), transcript variant b, mRNA.	4254	92.3093	80.5066	152.167	108.328
ILMN_1797030	FGF18	fibroblast growth factor 18 (FGF18), mRNA.	8817	66.5906	93.3206	92.4526	84.1213
ILMN_2328874	GH1	growth hormone 1 (GH1), transcript variant 3, mRNA.	2688	347.579	20	20	129.193
ILMN_1774207	ANGPT2	angiopoietin 2 (ANGPT2), mRNA.	285	76.6957	123.864	121.026	107.195
ILMN_1667840	CMTM3	CKLF-like MARVEL transmembrane domain containing 3 (CMTM3), transcript variant 2, mRNA.	123920	107.94	105.523	102.362	105.275
ILMN_1741970	JUP	junction plakoglobin (JUP), transcript variant 1, mRNA.	3728	144.677	85.9977	91.8975	107.524
ILMN_1793006	TAC3	tachykinin 3 (neuromedin K, neurokinin beta) (TAC3), transcript variant 1, mRNA.	6866	62.9976	194.163	112.937	123.366
ILMN_1723087	MDK	midkine (neurite growth-promoting factor 2) (MDK), transcript variant 1, mRNA.	4192	76.116	74.4233	154.413	101.651
ILMN_1677505	CCL21	chemokine (C-C motif) ligand 21 (CCL21), mRNA.	6366	91.4716	63.7735	205.33	120.192
ILMN_2366864	JUP	junction plakoglobin (JUP), transcript variant 2, mRNA.	3728	102.709	132.736	131.829	122.425
ILMN_1693483	FGF18	fibroblast growth factor 18 (FGF18), mRNA.	8817	112.884	83.7798	73.5798	90.0811
ILMN_2113490	NTN4	netrin 4 (NTN4), mRNA.	59277	89.7224	103.789	103.04	98.8503
ILMN_2399523	JAG2	jagged 2 (JAG2), transcript variant 2, mRNA.	3714	106.19	113.687	94.905	104.927
ILMN_1768260	GAS6	growth arrest-specific 6 (GAS6), mRNA.	2621	150.918	108.561	81.1659	113.548
ILMN_1734176	CGA	glycoprotein hormones, alpha polypeptide (CGA), mRNA.	1081	224.694	59.603	20.8132	101.703
ILMN_1774945	NRG3	neuregulin 3 (NRG3), mRNA.	10718	83.2957	107.372	108.542	99.7365
ILMN_2376859	PDGFD	platelet derived growth factor D (PDGFD), transcript variant 1, mRNA.	80310	84.9412	100.167	122.957	102.688
ILMN_1690223	CNTNAP2	contactin associated protein-like 2 (CNTNAP2), mRNA.	26047	55.969	66.4617	43.0663	55.1656
ILMN_1781256	LEFTY2	left-right determination factor 2 (LEFTY2), mRNA.	7044	61.2626	69.6162	108.936	79.9384
ILMN_2407799	IL24	interleukin 24 (IL24), transcript variant 2, mRNA.	11009	88.8591	85.1765	88.2992	87.4449
ILMN_2406184	TAC3	tachykinin 3 (TAC3), mRNA.	6866	81.898	93.4778	108.678	94.6848
ILMN_1724181	IL15	interleukin 15 (IL15), transcript variant 3, mRNA.	3600	72.8094	64.7217	61.7912	66.4408
ILMN_1652975	DLK1	delta-like 1 homolog (Drosophila) (DLK1), mRNA.	8788	174.134	75.0525	51.4289	100.205
ILMN_1745132	GDF11	growth differentiation factor 11 (GDF11), mRNA.	10220	74.4386	73.36	90.5707	79.4565
ILMN_1758542	BMP1	bone morphogenetic protein 1 (BMP1), transcript variant BMP1-5, mRNA.	649	55.5035	105.238	134.365	98.3689
ILMN_1745077	MIA	melanoma inhibitory activity (MIA), mRNA.	8190	95.4631	80.6877	85.906	87.3522
ILMN_1729498	TMEFF1	transmembrane protein with EGF-like and two follistatin-like domains 1 (TMEFF1), mRNA.	8577	95.0134	76.618	81.5659	84.3991
ILMN_1657278	DVL1	dishevelled, dsh homolog 1 (Drosophila) (DVL1), transcript variant 3, mRNA.	1855	109.282	74.6235	73.9446	85.95
ILMN_1751276	BDNF	brain-derived neurotrophic factor (BDNF), transcript variant 4, mRNA.	627	70.2376	56.8506	95.2559	74.1147
ILMN_1699867	IGF2	insulin-like growth factor 2 (somatomedin A) (IGF2), mRNA.	3481	84.2151	62.1705	91.3809	79.2555
ILMN_1780546	OSM	oncostatin M (OSM), mRNA.	5008	60.8195	75.2838	81.4905	72.5313
ILMN_1745949	CEACAM21	carcinoembryonic antigen-related cell adhesion molecule 21 (CEACAM21), transcript variant 1, mRNA.	90273	70.9498	51.1846	73.312	65.1488
ILMN_1662188	WNT11	wingless-type MMTV integration site family, member 11 (WNT11), mRNA.	7481	56.444	53.9792	61.0424	57.1552
ILMN_1728106	TNF	tumor necrosis factor (TNF superfamily, member 2) (TNF), mRNA.	7124	20	20	20	20
ILMN_2044645	CGB1	chorionic gonadotropin, beta polypeptide 1 (CGB1), mRNA.	114335	141.164	49.6946	27.8798	72.9127
ILMN_1725417	NELL2	NEL-like 2 (chicken) (NELL2), mRNA.	4753	40.2839	69.6269	108.068	72.6596
ILMN_1694311	NUDT6	nudix (nucleoside diphosphate linked moiety X)-type motif 6 (NUDT6), transcript variant 2, mRNA.	11162	54.6041	80.6188	77.5539	70.9256
ILMN_1733807	IGF2BP1	insulin-like growth factor 2 mRNA binding protein 1 (IGF2BP1), transcript variant 1, mRNA.	10642	71.5116	59.7779	69.8305	67.04
ILMN_1797596	SPRY4	sprouty homolog 4 (Drosophila) (SPRY4), mRNA.	81848	65.3463	68.9858	109.098	81.1433
ILMN_2153029	CGB	chorionic gonadotropin, beta polypeptide (CGB), mRNA.	1082	49.5349	75.6098	63.882	63.0089
ILMN_1761778	TNFSF8	tumor necrosis factor (ligand) superfamily, member 8 (TNFSF8), mRNA.	944	64.2148	45.4671	55.6623	55.1148
ILMN_1657679	VAV3	vav 3 guanine nucleotide exchange factor (VAV3), transcript variant 1, mRNA.	10451	57.8712	66.3388	79.0607	67.7569
ILMN_1695506	DKK2	dickkopf homolog 2 (Xenopus laevis) (DKK2), mRNA.	27123	98.1649	26.8304	78.9835	67.9929
ILMN_1776195	TMSB4Y	thymosin beta 4, Y-linked (TMSB4Y), mRNA.	9087	20	148.697	20	62.8989
ILMN_1753322	FGF1	fibroblast growth factor 1 (acidic) (FGF1), transcript variant 1, mRNA.	2246	86.5154	49.0002	47.4349	60.9835
ILMN_2379063	NDRG4	NDRG family member 4 (NDRG4), mRNA.	65009	89.6445	80.9654	63.5272	78.0457
ILMN_1775822	PDGFB	platelet-derived growth factor beta polypeptide (simian sarcoma viral (v-sis) oncogene homolog) (PDGFB), transcript variant 1, mRNA.	5155	66.4496	91.6115	59.6545	72.5719
ILMN_1740487	CMTM7	CKLF-like MARVEL transmembrane domain containing 7 (CMTM7), transcript variant 1, mRNA.	112616	89.1655	99.9913	33.0367	74.0645
ILMN_3250067	ANGPT2	angiopoietin 2 (ANGPT2), transcript variant 3, mRNA.	285	20.2361	51.2197	53.8002	41.752
ILMN_1718275	IL1F7	interleukin 1 family, member 7 (zeta) (IL1F7), transcript variant 5, mRNA.	27178	70.7639	64.6152	39.1761	58.1851
ILMN_1794638	VIP	vasoactive intestinal peptide (VIP), transcript variant 2, mRNA.	7432	20	69.2799	20	36.4266
ILMN_2413956	IGF2	insulin-like growth factor 2 (somatomedin A) (IGF2), transcript variant 2, mRNA.	3481	86.132	53.171	76.0805	71.7945
ILMN_1793988	BDNF	brain-derived neurotrophic factor (BDNF), transcript variant 3, mRNA.	627	60.3762	76.4692	56.5506	64.4654
ILMN_1761312	CRHBP	corticotropin releasing hormone binding protein (CRHBP), mRNA.	1393	71.5884	47.8171	57.9297	59.1118
ILMN_2056087	IGF1	insulin-like growth factor 1 (somatomedin C) (IGF1), mRNA.	3479	64.6955	61.7539	65.6005	64.0166
ILMN_2212878	ESM1	endothelial cell-specific molecule 1 (ESM1), mRNA.	11082	60.0168	88.866	49.2982	66.0603
ILMN_2375786	LECT1	leukocyte cell derived chemotaxin 1 (LECT1), transcript variant 1, mRNA.	11061	44.3601	86.4896	42.129	57.6596
ILMN_1787897	CXCL1	chemokine (C-X-C motif) ligand 1 (melanoma growth stimulating activity, alpha) (CXCL1), mRNA.	2919	20	42.3301	32.7902	31.7068
ILMN_1651492	WNT2B	wingless-type MMTV integration site family, member 2B (WNT2B), transcript variant WNT-2B2, mRNA.	7482	36.798	22.0386	57.4662	38.7676
ILMN_1769280	SPRY1	sprouty homolog 1, antagonist of FGF signaling (Drosophila) (SPRY1), transcript variant 1, mRNA.	10252	59.6793	62.337	38.8141	53.6101
ILMN_1758418	TNFSF13B	tumor necrosis factor (ligand) superfamily, member 13b (TNFSF13B), transcript variant 1, mRNA.	10673	63.2628	69.2617	20	50.8415
ILMN_1776848	ZFYVE9	zinc finger, FYVE domain containing 9 (ZFYVE9), transcript variant 1, mRNA.	9372	22.2298	53.3704	90.1789	55.2597
ILMN_1678564	DVL1	dishevelled, dsh homolog 1 (Drosophila) (DVL1), transcript variant 3, mRNA.	1855	65.8544	48.3307	53.7968	55.9939
ILMN_2403566	CSHL1	chorionic somatomammotropin hormone-like 1 (CSHL1), transcript variant 2, mRNA.	1444	151.041	20	20	63.6804
ILMN_1693683	PDAP1	PDGFA associated protein 1 (PDAP1), mRNA.	11333	24.8626	83.2175	54.6198	54.2333
ILMN_1709613	IGF1	insulin-like growth factor 1 (somatomedin C) (IGF1), mRNA.	3479	88.004	46.1131	53.7949	62.6374
ILMN_1781057	IFNW1	interferon, omega 1 (IFNW1), mRNA.	3467	76.5837	21.353	59.826	52.5876
ILMN_1773352	CCL5	chemokine (C-C motif) ligand 5 (CCL5), mRNA.	6352	35.3373	24.0897	30.698	30.0417
ILMN_1744129	DTX2	deltex homolog 2 (Drosophila) (DTX2), mRNA.	113878	68.7839	33.5659	52.3556	51.5685
ILMN_1709350	CXCL3	chemokine (C-X-C motif) ligand 3 (CXCL3), mRNA.	2921	32.7178	60.6212	75.7879	56.3756
ILMN_1811954	NRG1	neuregulin 1 (NRG1), transcript variant ndf43, mRNA.	3084	86.5429	37.5957	22.7102	48.9496
ILMN_1679277	CMTM3	CKLF-like MARVEL transmembrane domain containing 3 (CMTM3), transcript variant 1, mRNA.	123920	22.9196	89.4244	57.4493	56.5978
ILMN_1694011	WNT2	wingless-type MMTV integration site family member 2 (WNT2), mRNA.	7472	56.6236	42.3063	80.165	59.6983
ILMN_1752965	GREM1	gremlin 1, cysteine knot superfamily, homolog (Xenopus laevis) (GREM1), mRNA.	26585	37.5178	57.8418	55.5288	50.2961
ILMN_1678541	ATRN	attractin (ATRN), transcript variant 1, mRNA.	8455	44.6727	72.5562	41.0352	52.7547
ILMN_2406084	ITGA11	integrin, alpha 11 (ITGA11), transcript variant 2, mRNA.	22801	25.0411	38.329	112.104	58.4914
ILMN_1726387	NF1	neurofibromin 1 (NF1), transcript variant 1, mRNA.	4763	34.6168	57.4267	34.6066	42.2167
ILMN_1781261	GH1	growth hormone 1 (GH1), transcript variant 5, mRNA.	2688	129.605	20	20	56.5348
ILMN_1697733	CST6	PREDICTED: cystatin E/M (CST6), mRNA.	1474	73.7056	39.9311	55.1983	56.2783
ILMN_1652852	GAS2	growth arrest-specific 2 (GAS2), transcript variant 2, mRNA.	2620	28.8613	65.563	20	38.1414
ILMN_1738725	LIF	leukemia inhibitory factor (cholinergic differentiation factor) (LIF), mRNA.	3976	51.0842	44.3899	62.7876	52.7539
ILMN_1734827	MKI67	antigen identified by monoclonal antibody Ki-67 (MKI67), mRNA.	4288	43.5016	58.5188	38.408	46.8095
ILMN_1811767	INHBE	inhibin, beta E (INHBE), mRNA.	83729	20	44.1403	57.353	40.4978
ILMN_1791679	DNER	delta/notch-like EGF repeat containing (DNER), mRNA.	92737	60.1217	20	80.6905	53.6041
ILMN_1748323	CXCL14	chemokine (C-X-C motif) ligand 14 (CXCL14), mRNA.	9547	20	56.8973	20	32.2991
ILMN_2071316	FGF23	fibroblast growth factor 23 (FGF23), mRNA.	8074	59.4855	50.9232	46.7415	52.3834
ILMN_1738783	GDF9	growth differentiation factor 9 (GDF9), mRNA.	2661	20	66.8266	68.713	51.8465
ILMN_1688811	SPRY4	sprouty homolog 4 (Drosophila) (SPRY4), mRNA.	81848	32.8725	20.3031	51.1788	34.7848
ILMN_1679826	CST7	cystatin F (leukocystatin) (CST7), mRNA.	8530	64.9481	41.1945	41.3893	49.1773
ILMN_1798803	BMP1	bone morphogenetic protein 1 (BMP1), transcript variant BMP1-5, mRNA.	649	50.0802	55.1002	44.8095	49.9966
ILMN_1690283	NDRG4	NDRG family member 4 (NDRG4), mRNA.	65009	44.228	33.1591	46.7465	41.3779
ILMN_1661113	GH2	growth hormone 2 (GH2), transcript variant 2, mRNA.	2689	34.8408	38.6381	45.6232	39.7007
ILMN_1810283	FGF12	fibroblast growth factor 12 (FGF12), transcript variant 1, mRNA.	2257	62.3205	24.8157	20	35.7121
ILMN_1811443	AVP	arginine vasopressin (neurophysin II, antidiuretic hormone, diabetes insipidus, neurohypophyseal) (AVP), mRNA.	551	53.5688	38.1002	36.8972	42.8554
ILMN_1720930	CMTM4	CKLF-like MARVEL transmembrane domain containing 4 (CMTM4), transcript variant 2, mRNA.	146223	52.535	20.9212	28.3115	33.9226
ILMN_1690939	ECGF1	endothelial cell growth factor 1 (platelet-derived) (ECGF1), mRNA.	1890	53.2785	40.5414	41.8214	45.2138
ILMN_1772964	CCL8	chemokine (C-C motif) ligand 8 (CCL8), mRNA.	6355	20.489	33.9485	26.5319	26.9898
ILMN_1674882	GDNF	glial cell derived neurotrophic factor (GDNF), transcript variant 2, mRNA.	2668	63.595	24.5972	54.385	47.5257
ILMN_1666966	INS	insulin (INS), mRNA.	3630	20	62.2556	48.9417	43.7324
ILMN_1741168	SPRY4	sprouty homolog 4 (Drosophila) (SPRY4), mRNA.	81848	22.8581	41.1128	57.105	40.3587
ILMN_2331544	MBP	myelin basic protein (MBP), transcript variant 7, mRNA.	4155	20	66.3152	45.1787	43.8313
ILMN_1665250	EFEMP1	EGF-containing fibulin-like extracellular matrix protein 1 (EFEMP1), transcript variant 2, mRNA.	2202	56.1959	23.201	35.9173	38.4381
ILMN_2153495	WNT7B	wingless-type MMTV integration site family, member 7B (WNT7B), mRNA.	7477	54.4029	24.7818	52.2542	43.813
ILMN_2110094	CFC1	cripto, FRL-1, cryptic family 1 (CFC1), mRNA.	55997	39.9624	33.9657	51.8239	41.9173
ILMN_2355586	ATRN	attractin (ATRN), transcript variant 2, mRNA.	8455	61.6667	20	54.7328	45.4665
ILMN_1807034	CALCA	calcitonin-related polypeptide alpha (CALCA), transcript variant 3, mRNA.	796	38.448	20.9411	36.3842	31.9244
ILMN_1768953	SDC1	syndecan 1 (SDC1), transcript variant 2, mRNA.	6382	24.8626	25.9264	55.4469	35.412
ILMN_1726549	GDPD2	glycerophosphodiester phosphodiesterase domain containing 2 (GDPD2), mRNA.	54857	48.1832	25.256	31.6581	35.0324
ILMN_1756443	INHA	inhibin, alpha (INHA), mRNA.	3623	29.4396	35.0664	67.8442	44.1168
ILMN_1679678	FSD1L	fibronectin type III and SPRY domain containing 1-like (FSD1L), transcript variant 1, mRNA.	83856	24.9061	62.8823	42.6205	43.4696
ILMN_1659601	CCL26	chemokine (C-C motif) ligand 26 (CCL26), mRNA.	10344	51.4008	31.2108	38.871	40.4942
ILMN_1673175	TNFSF11	tumor necrosis factor (ligand) superfamily, member 11 (TNFSF11), transcript variant 1, mRNA.	8600	51.8411	46.8338	26.7092	41.7947
ILMN_1695128	ZFYVE9	zinc finger, FYVE domain containing 9 (ZFYVE9), transcript variant 2, mRNA.	9372	59.5706	20.1436	28.4483	36.0541
ILMN_1725519	CCL11	chemokine (C-C motif) ligand 11 (CCL11), mRNA.	6356	28.704	20	77.0704	41.9248
ILMN_1690192	CER1	cerberus 1, cysteine knot superfamily, homolog (Xenopus laevis) (CER1), mRNA.	9350	51.9088	40.1496	20	37.3528
ILMN_1771827	AIF1	allograft inflammatory factor 1 (AIF1), transcript variant 2, mRNA.	199	37.2031	42.3565	25.7959	35.1185
ILMN_1790227	IGFL2	IGF-like family member 2 (IGFL2), mRNA.	147920	20	27.006	20	22.3353
ILMN_1690733	EGF	epidermal growth factor (beta-urogastrone) (EGF), mRNA.	1950	31.2277	34.8821	54.7166	40.2755
ILMN_1775373	CMTM5	CKLF-like MARVEL transmembrane domain containing 5 (CMTM5), transcript variant 3, mRNA.	116173	20	45.8436	54.246	40.0299
ILMN_1752559	FBS1	fibrosin 1 (FBS1), mRNA.	64319	73.4319	20	26.3291	39.9203
ILMN_1659354	GH2	growth hormone 2 (GH2), transcript variant 3, mRNA.	2689	64.1133	34.693	20	39.6021
ILMN_2189314	HDGFL1	hepatoma derived growth factor-like 1 (HDGFL1), mRNA.	154150	21.4232	33.2977	45.9174	33.5461
ILMN_1759501	TNFSF15	tumor necrosis factor (ligand) superfamily, member 15 (TNFSF15), mRNA.	9966	36.6218	22.0094	25.2908	27.974
ILMN_2161577	CXCL6	chemokine (C-X-C motif) ligand 6 (granulocyte chemotactic protein 2) (CXCL6), mRNA.	6372	20	29.9672	20	23.3224
ILMN_1706440	MDK	midkine (neurite growth-promoting factor 2) (MDK), transcript variant 3, mRNA.	4192	20	20	77.2433	39.0811
ILMN_2081070	BTC	betacellulin (BTC), mRNA.	685	36.0341	23.9861	38.9787	32.9996
ILMN_1795681	TDGF1	teratocarcinoma-derived growth factor 1 (TDGF1), mRNA.	6997	52.803	20.8407	20	31.2146
ILMN_2171649	CGB2	chorionic gonadotropin, beta polypeptide 2 (CGB2), mRNA.	114336	20	59.9971	32.7076	37.5682
ILMN_1668099	CFC1	cripto, FRL-1, cryptic family 1 (CFC1), mRNA.	55997	35.7099	20.1436	38.5993	31.4843
ILMN_2188966	IGFALS	insulin-like growth factor binding protein, acid labile subunit (IGFALS), mRNA.	3483	20	40.4146	43.9418	34.7855
ILMN_1712896	FST	follistatin (FST), transcript variant FST317, mRNA.	10468	34.6735	44.1366	20	32.9367
ILMN_1685982	PDGFA	platelet-derived growth factor alpha polypeptide (PDGFA), transcript variant 2, mRNA.	5154	21.2159	20	69.8606	37.0255
ILMN_1673232	LASS1	LAG1 homolog, ceramide synthase 1 (LASS1), transcript variant 2, mRNA.	10715	35.3587	55.5185	20	36.9591
ILMN_1674376	ANGPTL4	angiopoietin-like 4 (ANGPTL4), transcript variant 1, mRNA.	51129	21.3321	37.7261	51.2687	36.7756
ILMN_1694817	TRH	thyrotropin-releasing hormone (TRH), mRNA.	7200	20	20	68.7998	36.2666
ILMN_1811289	COL4A6	collagen, type IV, alpha 6 (COL4A6), transcript variant B, mRNA.	1288	56.3526	20	31.2722	35.8749
ILMN_1782661	PDGFA	PREDICTED: platelet-derived growth factor alpha polypeptide, transcript variant 3 (PDGFA), mRNA.	5154	23.0738	20	57.5232	33.5323
ILMN_1669174	IL4	interleukin 4 (IL4), transcript variant 2, mRNA.	3565	40.5238	20	37.1142	32.546
ILMN_2224955	XCL1	chemokine (C motif) ligand 1 (XCL1), mRNA.	6375	61.0452	20	25.6355	35.5602
ILMN_2086965	CCL1	chemokine (C-C motif) ligand 1 (CCL1), mRNA.	6346	20	20	55.0118	31.6706
ILMN_1757019	NTN4	netrin 4 (NTN4), mRNA.	59277	30.71	20	20	23.57
ILMN_1717904	SORBS3	sorbin and SH3 domain containing 3 (SORBS3), transcript variant 1, mRNA.	10174	29.8856	20	54.5326	34.8061
ILMN_2244108	ITGB1	integrin, beta 1 (fibronectin receptor, beta polypeptide, antigen CD29 includes MDF2, MSK12) (ITGB1), transcript variant 1B, mRNA.	3688	20	41.8472	42.1173	34.6548
ILMN_1788109	IL17C	interleukin 17C (IL17C), mRNA.	27189	20	37.3005	39.411	32.2372
ILMN_2230117	AVP	arginine vasopressin (neurophysin II, antidiuretic hormone, diabetes insipidus, neurohypophyseal) (AVP), mRNA.	551	39.051	29.57	33.056	33.8923
ILMN_2399100	FGF5	fibroblast growth factor 5 (FGF5), transcript variant 2, mRNA.	2250	25.7657	22.5773	31.7193	26.6874
ILMN_1657248	EREG	epiregulin (EREG), mRNA.	2069	31.2943	28.2524	40.0993	33.2154
ILMN_2297205	ATRN	attractin (ATRN), transcript variant 1, mRNA.	8455	29.7687	21.353	20	23.7072
ILMN_1655632	DVL1	dishevelled, dsh homolog 1 (Drosophila) (DVL1), mRNA.	1855	35.7228	22.5773	20	26.1
ILMN_1724396	GCG	glucagon (GCG), mRNA.	2641	32.4116	22.035	20	24.8155
ILMN_2113606	CCL27	chemokine (C-C motif) ligand 27 (CCL27), mRNA.	10850	50.4816	20	23.4088	31.2968
ILMN_1754002	IL1F8	interleukin 1 family, member 8 (eta) (IL1F8), transcript variant 2, mRNA.	27177	26.4111	20	47.0229	31.1447
ILMN_2170095	PMCH	pro-melanin-concentrating hormone (PMCH), mRNA.	5367	22.4696	22.7315	21.0437	22.0816
ILMN_1688892	LAMA3	laminin, alpha 3 (LAMA3), transcript variant 1, mRNA.	3909	20	20	54.5839	31.528
ILMN_2110561	IFNA8	interferon, alpha 8 (IFNA8), mRNA.	3445	27.8169	22.1412	20.3718	23.4433
ILMN_1678816	GREM2	gremlin 2, cysteine knot superfamily, homolog (Xenopus laevis) (GREM2), mRNA.	64388	24.2066	23.3301	20	22.5122
ILMN_1773262	ESM1	endothelial cell-specific molecule 1 (ESM1), mRNA.	11082	20	20	51.0912	30.3637
ILMN_1709734	BMP4	bone morphogenetic protein 4 (BMP4), transcript variant 1, mRNA.	652	20	50.2816	20	30.0939
ILMN_1779234	CXCL6	chemokine (C-X-C motif) ligand 6 (granulocyte chemotactic protein 2) (CXCL6), mRNA.	6372	20	20	34.2318	24.7439
ILMN_2273053	IL15	interleukin 15 (IL15), transcript variant 1, mRNA.	3600	45.7002	20	20	28.5667
ILMN_1698186	IFNA2	interferon, alpha 2 (IFNA2), mRNA.	3440	20	49.5279	20	29.8426
ILMN_1812526	TGFB2	transforming growth factor, beta 2 (TGFB2), mRNA.	7042	28.9491	27.3762	32.4298	29.585
ILMN_1781450	CMTM4	PREDICTED: CKLF-like MARVEL transmembrane domain containing 4 (CMTM4), mRNA.	146223	20	20	37.6433	25.8811
ILMN_1788107	IL11	interleukin 11 (IL11), mRNA.	3589	28.603	20	39.587	29.3967
ILMN_1765187	LHB	luteinizing hormone beta polypeptide (LHB), mRNA.	3972	20	41.5002	26.5571	29.3524
ILMN_1711712	GAS2L2	growth arrest-specific 2 like 2 (GAS2L2), mRNA.	246176	20	20	47.5839	29.1946
ILMN_1685714	INHBB	inhibin, beta B (activin AB beta polypeptide) (INHBB), mRNA.	3625	20	20	36.125	25.375
ILMN_1801586	HGF	hepatocyte growth factor (hepapoietin A; scatter factor) (HGF), transcript variant 1, mRNA.	3082	20	20	29.9271	23.309
ILMN_1761927	IL1F8	interleukin 1 family, member 8 (eta) (IL1F8), transcript variant 1, mRNA.	27177	22.8294	42.2477	20	28.359
ILMN_1704000	IL1F6	interleukin 1 family, member 6 (epsilon) (IL1F6), mRNA.	27179	21.7049	24.0004	20	21.9018
ILMN_2401883	IL25	interleukin 25 (IL25), transcript variant 2, mRNA.	64806	20	32.4786	20	24.1595
ILMN_1708569	PMCHL2	pro-melanin-concentrating hormone-like 2 (PMCHL2), mRNA.	5370	20	28.9519	33.9864	27.6461
ILMN_1737817	CCL25	chemokine (C-C motif) ligand 25 (CCL25), mRNA.	6370	34.1518	28.7512	20	27.6343
ILMN_1781614	GAS6	PREDICTED: growth arrest-specific 6, transcript variant 5 (GAS6), mRNA.	2621	35.0531	20	20	25.0177
ILMN_2413473	GH2	growth hormone 2 (GH2), transcript variant 4, mRNA.	2689	30.5497	29.6551	20	26.735
ILMN_1754105	NDRG4	NDRG family member 4 (NDRG4), mRNA.	65009	29.5058	20	29.884	26.4633
ILMN_1747019	PDYN	prodynorphin (PDYN), mRNA.	5173	29.4064	23.2726	25.4073	26.0287
ILMN_1691937	CSH1	chorionic somatomammotropin hormone 1 (placental lactogen) (CSH1), transcript variant 2, mRNA.	1442	33.4091	20	23.3139	25.5743
ILMN_1761910	BDNF	brain-derived neurotrophic factor (BDNF), transcript variant 4, mRNA.	627	20	20	29.4818	23.1606
ILMN_1785312	IL15	interleukin 15 (IL15), transcript variant 2, mRNA.	3600	22.398	28.59	20	23.6627
ILMN_2188862	GDF15	growth differentiation factor 15 (GDF15), mRNA.	9518	34.5929	20	20	24.8643
ILMN_2222688	TMSB4X	thymosin, beta 4, X-linked (TMSB4X), mRNA.	7114	20	20	20	20
ILMN_2067890	CXCL11	chemokine (C-X-C motif) ligand 11 (CXCL11), mRNA.	6373	20	20	33.9828	24.6609
ILMN_1702566	CALCA	calcitonin-related polypeptide alpha (CALCA), transcript variant 1, mRNA.	796	20	20.8229	20	20.2743
ILMN_1725814	IL24	interleukin 24 (IL24), transcript variant 1, mRNA.	11009	20	23.5202	30.1389	24.553
ILMN_1722527	LECT1	leukocyte cell derived chemotaxin 1 (LECT1), transcript variant 1, mRNA.	11061	20	20.8229	20	20.2743
ILMN_1799519	IL1F8	interleukin 1 family, member 8 (eta) (IL1F8), transcript variant 1, mRNA.	27177	20	22.694	29.0296	23.9078
ILMN_1724059	GAS2L1	growth arrest-specific 2 like 1 (GAS2L1), transcript variant 2, mRNA.	10634	20	20	32.7614	24.2538
ILMN_1815232	OTOG	PREDICTED: otogelin (OTOG), mRNA.	340990	20	20	32.4627	24.1543
ILMN_1653748	CST11	cystatin 11 (CST11), transcript variant 1, mRNA.	140880	20	30.9231	20	23.641
ILMN_1774685	IL24	interleukin 24 (IL24), transcript variant 1, mRNA.	11009	20	20	20	20
ILMN_1674440	SH2D3C	SH2 domain containing 3C (SH2D3C), transcript variant 1, mRNA.	10044	20	20	30.4412	23.4804
ILMN_1669773	ANGPTL1	angiopoietin-like 1 (ANGPTL1), mRNA.	9068	20	20.2308	22.4117	20.8809
ILMN_1809543	BDNF	brain-derived neurotrophic factor (BDNF), transcript variant 5, mRNA.	627	20	20	30.0723	23.3574
ILMN_1813572	IL16	interleukin 16 (lymphocyte chemoattractant factor) (IL16), transcript variant 2, mRNA.	3603	29.8363	20	20	23.2788
ILMN_2290068	VAV3	vav 3 guanine nucleotide exchange factor (VAV3), transcript variant 1, mRNA.	10451	20	20	29.7359	23.2453
ILMN_1718792	XCL1	chemokine (C motif) ligand 1 (XCL1), mRNA.	6375	20	20	20	20
ILMN_1697069	CSF3	colony stimulating factor 3 (granulocyte) (CSF3), transcript variant 1, mRNA.	1440	20	20	29.2113	23.0704
ILMN_1737695	PDGFB	platelet-derived growth factor beta polypeptide (simian sarcoma viral (v-sis) oncogene homolog) (PDGFB), transcript variant 1, mRNA.	5155	20	20	29.1531	23.051
ILMN_2083946	TGFA	transforming growth factor, alpha (TGFA), mRNA.	7039	20	20	28.5941	22.8647
ILMN_2223561	CRHBP	corticotropin releasing hormone binding protein (CRHBP), mRNA.	1393	20	28.5391	20	22.8464
ILMN_1789994	BMP1	bone morphogenetic protein 1 (BMP1), transcript variant BMP1-2, mRNA.	649	20	20	28.4998	22.8333
ILMN_1658713	TNFSF11	tumor necrosis factor (ligand) superfamily, member 11 (TNFSF11), transcript variant 2, mRNA.	8600	20	20	28.3986	22.7995
ILMN_2321648	SH2D3C	SH2 domain containing 3C (SH2D3C), transcript variant 1, mRNA.	10044	20	20	28.2192	22.7397
ILMN_1776023	IFNA7	interferon, alpha 7 (IFNA7), mRNA.	3444	20	20.2308	20	20.0769
ILMN_2045324	CCL16	chemokine (C-C motif) ligand 16 (CCL16), mRNA.	6360	20	27.7118	20	22.5706
ILMN_1734855	SELPLG	selectin P ligand (SELPLG), mRNA.	6404	20	20	27.3654	22.4551
ILMN_1706644	BDNF	brain-derived neurotrophic factor (BDNF), transcript variant 6, mRNA.	627	20	20	27.3226	22.4409
ILMN_1699735	FGF1	fibroblast growth factor 1 (acidic) (FGF1), transcript variant 1, mRNA.	2246	20	20.2308	20	20.0769
ILMN_2293594	LAMA3	laminin, alpha 3 (LAMA3), transcript variant 1, mRNA.	3909	20	20	26.8781	22.2927
ILMN_2274571	GAS7	growth arrest-specific 7 (GAS7), transcript variant a, mRNA.	8522	20	20	26.7717	22.2572
ILMN_1705769	IL7	interleukin 7 (IL7), mRNA.	3574	26.7511	20	20	22.2504
ILMN_1801307	TNFSF10	tumor necrosis factor (ligand) superfamily, member 10 (TNFSF10), mRNA.	8743	20	20	25.918	21.9727
ILMN_1765986	INHBC	inhibin, beta C (INHBC), mRNA.	3626	20	20	25.6735	21.8912
ILMN_2370535	GAS2L1	growth arrest-specific 2 like 1 (GAS2L1), transcript variant 1, mRNA.	10634	20	25.4574	20	21.8191
ILMN_1661476	TAC4	tachykinin 4 (hemokinin) (TAC4), transcript variant alpha, mRNA.	255061	20	20	20	20
ILMN_1680003	TNFSF12	tumor necrosis factor (ligand) superfamily, member 12 (TNFSF12), transcript variant 2, mRNA.	8742	20	20	20	20
ILMN_1797971	DTX2	PREDICTED: deltex homolog 2 (Drosophila) (DTX2), mRNA.	113878	20	20	20	20
ILMN_1684570	IL29	interleukin 29 (interferon, lambda 1) (IL29), mRNA.	282618	20	24.147	20	21.3823
ILMN_1779673	HDGFL1	hepatoma derived growth factor-like 1 (HDGFL1), mRNA.	154150	20	23.9973	20	21.3324
ILMN_1778575	WNT7A	wingless-type MMTV integration site family, member 7A (WNT7A), mRNA.	7476	23.8996	20	20	21.2999
ILMN_1791759	CXCL10	chemokine (C-X-C motif) ligand 10 (CXCL10), mRNA.	3627	23.83	20	20	21.2767
ILMN_1759141	IL1F5	interleukin 1 family, member 5 (delta) (IL1F5), transcript variant 1, mRNA.	26525	20	20	23.3952	21.1317
ILMN_2097997	IFNE1	interferon epsilon 1 (IFNE1), mRNA.	338376	20	20	20	20
ILMN_1800776	BMP1	bone morphogenetic protein 1 (BMP1), transcript variant BMP1-4, mRNA.	649	20	22.5943	20	20.8648
ILMN_1805175	TGFA	transforming growth factor, alpha (TGFA), transcript variant 2, mRNA.	7039	20	20	20	20
ILMN_1783444	DVL1	dishevelled, dsh homolog 1 (Drosophila) (DVL1), transcript variant 2, mRNA.	1855	20	20	22.1627	20.7209
ILMN_1743950	IGFL1	IGF-like family member 1 (IGFL1), mRNA.	374918	20	21.3833	20	20.4611
ILMN_1769988	IFNA10	interferon, alpha 10 (IFNA10), mRNA.	3446	20	20	20	20
ILMN_1682661	BMP3	bone morphogenetic protein 3 (BMP3), mRNA.	651	20	20	21.1092	20.3697
ILMN_1781390	FGF17	fibroblast growth factor 17 (FGF17), mRNA.	8822	20	20	21.0035	20.3345
ILMN_2091412	FLT3LG	fms-related tyrosine kinase 3 ligand (FLT3LG), mRNA.	2323	20	20.7379	20	20.246
ILMN_1704418	FOXD1	forkhead box D1 (FOXD1), mRNA.	2297	20	20.1478	20	20.0493
ILMN_1660995	AMH	anti-Mullerian hormone (AMH), mRNA.	268	20	20	20	20
ILMN_3250879	ANGPT2	angiopoietin 2 (ANGPT2), transcript variant 2, mRNA.	285	20	20	20	20
ILMN_2145501	ANGPTL1	angiopoietin-like 1 (ANGPTL1), mRNA.	9068	20	20	20	20
ILMN_1804421	AREG	amphiregulin (AREG), mRNA.	374	20	20	20	20
ILMN_1762952	ARTN	artemin (ARTN), transcript variant 2, mRNA.	9048	20	20	20	20
ILMN_1727040	ARTN	artemin (ARTN), transcript variant 1, mRNA.	9048	20	20	20	20
ILMN_1773295	ARTN	artemin (ARTN), transcript variant 3, mRNA.	9048	20	20	20	20
ILMN_1803691	ARTN	artemin (ARTN), transcript variant 2, mRNA.	9048	20	20	20	20
ILMN_1733970	BAG1	BCL2-associated athanogene (BAG1), mRNA.	573	20	20	20	20
ILMN_1719820	BDNF	brain-derived neurotrophic factor (BDNF), transcript variant 2, mRNA.	627	20	20	20	20
ILMN_1712712	BDNF	brain-derived neurotrophic factor (BDNF), transcript variant 1, mRNA.	627	20	20	20	20
ILMN_2295290	BMP1	bone morphogenetic protein 1 (BMP1), transcript variant BMP1-2, mRNA.	649	20	20	20	20
ILMN_1693749	BMP4	bone morphogenetic protein 4 (BMP4), transcript variant 3, mRNA.	652	20	20	20	20
ILMN_2327244	CALCA	calcitonin-related polypeptide alpha (CALCA), transcript variant 2, mRNA.	796	20	20	20	20
ILMN_1783593	CCL13	chemokine (C-C motif) ligand 13 (CCL13), mRNA.	6357	20	20	20	20
ILMN_1769129	CCL19	chemokine (C-C motif) ligand 19 (CCL19), mRNA.	6363	20	20	20	20
ILMN_1764030	CCL23	chemokine (C-C motif) ligand 23 (CCL23), transcript variant CKbeta8-1, mRNA.	6368	20	20	20	20
ILMN_1686109	CCL23	chemokine (C-C motif) ligand 23 (CCL23), transcript variant CKbeta8, mRNA.	6368	20	20	20	20
ILMN_1653766	CCL24	chemokine (C-C motif) ligand 24 (CCL24), mRNA.	6369	20	20	20	20
ILMN_1782596	CCL25	chemokine (C-C motif) ligand 25 (CCL25), mRNA.	6370	20	20	20	20
ILMN_1674563	CCL4	chemokine (C-C motif) ligand 4 (CCL4), mRNA.	6351	20	20	20	20
ILMN_1743570	CEACAM3	carcinoembryonic antigen-related cell adhesion molecule 3 (CEACAM3), mRNA.	1084	20	20	20	20
ILMN_2115143	CER1	cerberus 1, cysteine knot superfamily, homolog (Xenopus laevis) (CER1), mRNA.	9350	20	20	20	20
ILMN_1719750	CGB1	chorionic gonadotropin, beta polypeptide 1 (CGB1), mRNA.	114335	20	20	20	20
ILMN_1795582	CHRD	chordin (CHRD), mRNA.	8646	20	20	20	20
ILMN_2298051	CKLF	chemokine-like factor (CKLF), transcript variant 6, mRNA.	51192	20	20	20	20
ILMN_1799030	CMTM2	CKLF-like MARVEL transmembrane domain containing 2 (CMTM2), mRNA.	146225	20	20	20	20
ILMN_1729514	CMTM4	CKLF-like MARVEL transmembrane domain containing 4 (CMTM4), transcript variant 2, mRNA.	146223	20	20	20	20
ILMN_1773113	CNTF	ciliary neurotrophic factor (CNTF), mRNA.	1270	20	20	20	20
ILMN_1710394	CNTNAP5	contactin associated protein-like 5 (CNTNAP5), mRNA.	129684	20	20	20	20
ILMN_2390504	CNTNAP5	contactin associated protein-like 5 (CNTNAP5), transcript variant 2, mRNA.	129684	20	20	20	20
ILMN_1813021	COL4A6	collagen, type IV, alpha 6 (COL4A6), transcript variant A, mRNA.	1288	20	20	20	20
ILMN_1668035	CRH	corticotropin releasing hormone (CRH), mRNA.	1392	20	20	20	20
ILMN_1733402	CSF1	colony stimulating factor 1 (macrophage) (CSF1), transcript variant 4, mRNA.	1435	20	20	20	20
ILMN_1805930	CSF1	colony stimulating factor 1 (macrophage) (CSF1), transcript variant 4, mRNA.	1435	20	20	20	20
ILMN_2302947	CSF1	colony stimulating factor 1 (macrophage) (CSF1), transcript variant 1, mRNA.	1435	20	20	20	20
ILMN_2322768	CSF3	colony stimulating factor 3 (granulocyte) (CSF3), transcript variant 1, mRNA.	1440	20	20	20	20
ILMN_1706852	CSF3	colony stimulating factor 3 (granulocyte) (CSF3), transcript variant 3, mRNA.	1440	20	20	20	20
ILMN_2285280	CSH2	chorionic somatomammotropin hormone 2 (CSH2), transcript variant 2, mRNA.	1443	20	20	20	20
ILMN_1753449	CST1	cystatin SN (CST1), mRNA.	1469	20	20	20	20
ILMN_1697370	CST11	cystatin 11 (CST11), transcript variant 2, mRNA.	140880	20	20	20	20
ILMN_1673843	CST2	cystatin SA (CST2), mRNA.	1470	20	20	20	20
ILMN_1698666	CST6	cystatin E/M (CST6), mRNA.	1474	20	20	20	20
ILMN_1680462	CST6	PREDICTED: cystatin E/M (CST6), mRNA.	1474	20	20	20	20
ILMN_1720485	CST9L	cystatin 9-like (mouse) (CST9L), mRNA.	128821	20	20	20	20
ILMN_1669888	CSTA	cystatin A (stefin A) (CSTA), mRNA.	1475	20	20	20	20
ILMN_1726328	CSTL1	cystatin-like 1 (CSTL1), mRNA.	128817	20	20	20	20
ILMN_2067895	CXCL11	chemokine (C-X-C motif) ligand 11 (CXCL11), mRNA.	6373	20	20	20	20
ILMN_1672278	CXCL16	chemokine (C-X-C motif) ligand 16 (CXCL16), mRNA.	58191	20	20	20	20
ILMN_2230178	DAND5	DAN domain family, member 5 (DAND5), mRNA.	199699	20	20	20	20
ILMN_1737650	DIO2	deiodinase, iodothyronine, type II (DIO2), transcript variant 3, mRNA.	1734	20	20	20	20
ILMN_1749162	DIO2	deiodinase, iodothyronine, type II (DIO2), transcript variant 1, mRNA.	1734	20	20	20	20
ILMN_2174189	DKK1	dickkopf homolog 1 (Xenopus laevis) (DKK1), mRNA.	22943	20	20	20	20
ILMN_1712729	DKK4	dickkopf homolog 4 (Xenopus laevis) (DKK4), mRNA.	27121	20	20	20	20
ILMN_1690174	DLL4	delta-like 4 (Drosophila) (DLL4), mRNA.	54567	20	20	20	20
ILMN_2358886	EDN3	endothelin 3 (EDN3), transcript variant 3, mRNA.	1908	20	20	20	20
ILMN_1703205	EDN3	endothelin 3 (EDN3), transcript variant 2, mRNA.	1908	20	20	20	20
ILMN_1665671	EPO	erythropoietin (EPO), mRNA.	2056	20	20	20	20
ILMN_2110110	FGF10	fibroblast growth factor 10 (FGF10), mRNA.	2255	20	20	20	20
ILMN_1653826	FGF13	fibroblast growth factor 13 (FGF13), transcript variant 1B, mRNA.	2258	20	20	20	20
ILMN_1751495	FGF14	fibroblast growth factor 14 (FGF14), transcript variant 2, mRNA.	2259	20	20	20	20
ILMN_1732976	FGF14	fibroblast growth factor 14 (FGF14), transcript variant 1, mRNA.	2259	20	20	20	20
ILMN_1785564	FGF16	fibroblast growth factor 16 (FGF16), mRNA.	8823	20	20	20	20
ILMN_1760909	FGF19	fibroblast growth factor 19 (FGF19), mRNA.	9965	20	20	20	20
ILMN_2095633	FGF22	fibroblast growth factor 22 (FGF22), mRNA.	27006	20	20	20	20
ILMN_1723227	FGF3	fibroblast growth factor 3 (murine mammary tumor virus integration site (v-int-2) oncogene homolog) (FGF3), mRNA.	2248	20	20	20	20
ILMN_1740871	FGF5	fibroblast growth factor 5 (FGF5), transcript variant 1, mRNA.	2250	20	20	20	20
ILMN_1812517	FGF8	fibroblast growth factor 8 (androgen-induced) (FGF8), transcript variant E, mRNA.	2253	20	20	20	20
ILMN_2345749	FGF8	fibroblast growth factor 8 (androgen-induced) (FGF8), transcript variant B, mRNA.	2253	20	20	20	20
ILMN_1707612	FIGF	c-fos induced growth factor (vascular endothelial growth factor D) (FIGF), mRNA.	2277	20	20	20	20
ILMN_1682015	GAL	galanin prepropeptide (GAL), mRNA.	51083	20	20	20	20
ILMN_1792777	GAS2L1	growth arrest-specific 2 like 1 (GAS2L1), transcript variant 3, mRNA.	10634	20	20	20	20
ILMN_2045576	GAS2L2	growth arrest-specific 2 like 2 (GAS2L2), mRNA.	246176	20	20	20	20
ILMN_1687018	GAS7	growth arrest-specific 7 (GAS7), transcript variant b, mRNA.	8522	20	20	20	20
ILMN_1790080	GAS7	growth arrest-specific 7 (GAS7), transcript variant c, mRNA.	8522	20	20	20	20
ILMN_1712721	GAST	gastrin (GAST), mRNA.	2520	20	20	20	20
ILMN_2210111	GDF3	growth differentiation factor 3 (GDF3), mRNA.	9573	20	20	20	20
ILMN_1796471	GDF5	growth differentiation factor 5 (GDF5), mRNA.	8200	20	20	20	20
ILMN_1757441	GDF6	growth differentiation factor 6 (GDF6), mRNA.	392255	20	20	20	20
ILMN_2150175	GDF6	growth differentiation factor 6 (GDF6), mRNA.	392255	20	20	20	20
ILMN_1803881	GDF7	growth differentiation factor 7 (GDF7), mRNA.	151449	20	20	20	20
ILMN_1705019	GDNF	glial cell derived neurotrophic factor (GDNF), transcript variant 3, mRNA.	2668	20	20	20	20
ILMN_1662492	GDNF	glial cell derived neurotrophic factor (GDNF), transcript variant 1, mRNA.	2668	20	20	20	20
ILMN_2296450	GH2	growth hormone 2 (GH2), transcript variant 2, mRNA.	2689	20	20	20	20
ILMN_1673805	GIP	gastric inhibitory polypeptide (GIP), mRNA.	2695	20	20	20	20
ILMN_1749448	GLMN	glomulin, FKBP associated protein (GLMN), mRNA.	11146	20	20	20	20
ILMN_2124585	GREM1	gremlin 1, cysteine knot superfamily, homolog (Xenopus laevis) (GREM1), mRNA.	26585	20	20	20	20
ILMN_2413323	GRP	gastrin-releasing peptide (GRP), transcript variant 3, mRNA.	2922	20	20	20	20
ILMN_1777199	GRP	gastrin-releasing peptide (GRP), transcript variant 3, mRNA.	2922	20	20	20	20
ILMN_1757838	HGF	hepatocyte growth factor (hepapoietin A; scatter factor) (HGF), transcript variant 5, mRNA.	3082	20	20	20	20
ILMN_1790149	HGF	hepatocyte growth factor (hepapoietin A; scatter factor) (HGF), transcript variant 3, mRNA.	3082	20	20	20	20
ILMN_1688663	IFNA1	interferon, alpha 1 (IFNA1), mRNA.	3439	20	20	20	20
ILMN_2186745	IFNA7	interferon, alpha 7 (IFNA7), mRNA.	3444	20	20	20	20
ILMN_1678574	IFNA8	interferon, alpha 8 (IFNA8), mRNA.	3445	20	20	20	20
ILMN_1734781	IFNE1	interferon epsilon 1 (IFNE1), mRNA.	338376	20	20	20	20
ILMN_2207291	IFNG	interferon, gamma (IFNG), mRNA.	3458	20	20	20	20
ILMN_2176225	IFNW1	interferon, omega 1 (IFNW1), mRNA.	3467	20	20	20	20
ILMN_2298035	IGF2	insulin-like growth factor 2 (somatomedin A) (IGF2), transcript variant 2, mRNA.	3481	20	20	20	20
ILMN_1674167	IL10	interleukin 10 (IL10), mRNA.	3586	20	20	20	20
ILMN_1671353	IL12A	interleukin 12A (natural killer cell stimulatory factor 1, cytotoxic lymphocyte maturation factor 1, p35) (IL12A), mRNA.	3592	20	20	20	20
ILMN_1681132	IL12B	interleukin 12B (natural killer cell stimulatory factor 2, cytotoxic lymphocyte maturation factor 2, p40) (IL12B), mRNA.	3593	20	20	20	20
ILMN_2369221	IL15	interleukin 15 (IL15), transcript variant 1, mRNA.	3600	20	20	20	20
ILMN_2290628	IL16	interleukin 16 (lymphocyte chemoattractant factor) (IL16), transcript variant 2, mRNA.	3603	20	20	20	20
ILMN_1799575	IL19	interleukin 19 (IL19), transcript variant 2, mRNA.	29949	20	20	20	20
ILMN_1682592	IL19	interleukin 19 (IL19), transcript variant 2, mRNA.	29949	20	20	20	20
ILMN_1658483	IL1A	interleukin 1, alpha (IL1A), mRNA.	3552	20	20	20	20
ILMN_1804901	IL1F5	interleukin 1 family, member 5 (delta) (IL1F5), transcript variant 2, mRNA.	26525	20	20	20	20
ILMN_1697710	IL1F7	interleukin 1 family, member 7 (zeta) (IL1F7), transcript variant 1, mRNA.	27178	20	20	20	20
ILMN_2353936	IL1F7	interleukin 1 family, member 7 (zeta) (IL1F7), transcript variant 4, mRNA.	27178	20	20	20	20
ILMN_1704321	IL2	interleukin 2 (IL2), mRNA.	3558	20	20	20	20
ILMN_1715603	IL23A	interleukin 23, alpha subunit p19 (IL23A), mRNA.	51561	20	20	20	20
ILMN_2401884	IL25	interleukin 25 (IL25), transcript variant 2, mRNA.	64806	20	20	20	20
ILMN_2123182	IL26	interleukin 26 (IL26), mRNA.	55801	20	20	20	20
ILMN_1768900	IL28B	interleukin 28B (interferon, lambda 3) (IL28B), mRNA.	282617	20	20	20	20
ILMN_2149624	IL29	interleukin 29 (interferon, lambda 1) (IL29), mRNA.	282618	20	20	20	20
ILMN_2389080	IL4	interleukin 4 (IL4), transcript variant 1, mRNA.	3565	20	20	20	20
ILMN_2059744	IL7	interleukin 7 (IL7), mRNA.	3574	20	20	20	20
ILMN_1719547	INHBA	inhibin, beta A (INHBA), mRNA.	3624	20	20	20	20
ILMN_2226271	INSL3	insulin-like 3 (Leydig cell) (INSL3), mRNA.	3640	20	20	20	20
ILMN_1749591	ITGAL	integrin, alpha L (antigen CD11A (p180), lymphocyte function-associated antigen 1; alpha polypeptide) (ITGAL), mRNA.	3683	20	20	20	20
ILMN_1726175	ITGAX	integrin, alpha X (complement component 3 receptor 4 subunit) (ITGAX), mRNA.	3687	20	20	20	20
ILMN_2254635	ITGAX	integrin, alpha X (complement component 3 receptor 4 subunit) (ITGAX), mRNA.	3687	20	20	20	20
ILMN_1730176	ITGAX	PREDICTED: integrin, alpha X (complement component 3 receptor 4 subunit) (ITGAX), mRNA.	3687	20	20	20	20
ILMN_1784454	ITGB1	integrin, beta 1 (fibronectin receptor, beta polypeptide, antigen CD29 includes MDF2, MSK12) (ITGB1), transcript variant 1E, mRNA.	3688	20	20	20	20
ILMN_1754233	ITGB1	integrin, beta 1 (fibronectin receptor, beta polypeptide, antigen CD29 includes MDF2, MSK12) (ITGB1), transcript variant 1D, mRNA.	3688	20	20	20	20
ILMN_1658925	JAG2	jagged 2 (JAG2), transcript variant 1, mRNA.	3714	20	20	20	20
ILMN_1746232	KITLG	KIT ligand (KITLG), transcript variant b, mRNA.	4254	20	20	20	20
ILMN_1704247	LAMA3	laminin, alpha 3 (LAMA3), transcript variant 2, mRNA.	3909	20	20	20	20
ILMN_2406035	LAMA3	laminin, alpha 3 (LAMA3), transcript variant 1, mRNA.	3909	20	20	20	20
ILMN_1715684	LAMB3	laminin, beta 3 (LAMB3), transcript variant 1, mRNA.	3914	20	20	20	20
ILMN_1800142	LAMB3	laminin, beta 3 (LAMB3), transcript variant 2, mRNA.	3914	20	20	20	20
ILMN_1680054	LAMB3	laminin, beta 3 (LAMB3), transcript variant 1, mRNA.	3914	20	20	20	20
ILMN_1660317	LEFTY1	left-right determination factor 1 (LEFTY1), mRNA.	10637	20	20	20	20
ILMN_2398939	MBP	myelin basic protein (MBP), transcript variant 3, mRNA.	4155	20	20	20	20
ILMN_1702305	NCAM1	neural cell adhesion molecule 1 (NCAM1), transcript variant 1, mRNA.	4684	20	20	20	20
ILMN_1791588	NCAM1	neural cell adhesion molecule 1 (NCAM1), transcript variant 1, mRNA.	4684	20	20	20	20
ILMN_1712537	NODAL	nodal homolog (mouse) (NODAL), mRNA.	4838	20	20	20	20
ILMN_1731788	NRG1	neuregulin 1 (NRG1), transcript variant SMDF, mRNA.	3084	20	20	20	20
ILMN_1657607	NRG1	neuregulin 1 (NRG1), transcript variant HRG-gamma, mRNA.	3084	20	20	20	20
ILMN_1737252	NRG1	neuregulin 1 (NRG1), transcript variant GGF2, mRNA.	3084	20	20	20	20
ILMN_2298888	NRG1	neuregulin 1 (NRG1), transcript variant GGF2, mRNA.	3084	20	20	20	20
ILMN_1737208	NTF5	neurotrophin 5 (neurotrophin 4/5) (NTF5), mRNA.	4909	20	20	20	20
ILMN_1692927	NTN1	netrin 1 (NTN1), mRNA.	9423	20	20	20	20
ILMN_1806448	NTNG2	netrin G2 (NTNG2), mRNA.	84628	20	20	20	20
ILMN_2189366	NTS	neurotensin (NTS), mRNA.	4922	20	20	20	20
ILMN_1688838	OGN	osteoglycin (OGN), transcript variant 1, mRNA.	4969	20	20	20	20
ILMN_2394305	PDGFB	platelet-derived growth factor beta polypeptide (simian sarcoma viral (v-sis) oncogene homolog) (PDGFB), transcript variant 2, mRNA.	5155	20	20	20	20
ILMN_1767037	PF4	platelet factor 4 (chemokine (C-X-C motif) ligand 4) (PF4), mRNA.	5196	20	20	20	20
ILMN_1806849	PMCHL2	pro-melanin-concentrating hormone-like 2 (PMCHL2), mRNA.	5370	20	20	20	20
ILMN_1800038	SDC1	syndecan 1 (SDC1), transcript variant 1, mRNA.	6382	20	20	20	20
ILMN_1652693	SHH	sonic hedgehog homolog (Drosophila) (SHH), mRNA.	6469	20	20	20	20
ILMN_2261099	SORBS3	sorbin and SH3 domain containing 3 (SORBS3), transcript variant 2, mRNA.	10174	20	20	20	20
ILMN_1791078	SPRY3	sprouty homolog 3 (Drosophila) (SPRY3), mRNA.	10251	20	20	20	20
ILMN_1742881	SYT1	synaptotagmin I (SYT1), mRNA.	6857	20	20	20	20
ILMN_1784889	TAC3	tachykinin 3 (neuromedin K, neurokinin beta) (TAC3), transcript variant 1, mRNA.	6866	20	20	20	20
ILMN_2304878	TAC4	tachykinin 4 (hemokinin) (TAC4), transcript variant gamma, mRNA.	255061	20	20	20	20
ILMN_2132379	TDGF1	teratocarcinoma-derived growth factor 1 (TDGF1), mRNA.	6997	20	20	20	20
ILMN_1722489	TFF1	trefoil factor 1 (TFF1), mRNA.	7031	20	20	20	20
ILMN_3237497	TGIF2LX	TGFB-induced factor homeobox 2-like, X-linked (TGIF2LX), mRNA.	90316	20	20	20	20
ILMN_1695900	TNFSF11	tumor necrosis factor (ligand) superfamily, member 11 (TNFSF11), transcript variant 1, mRNA.	8600	20	20	20	20
ILMN_1655414	TNFSF14	tumor necrosis factor (ligand) superfamily, member 14 (TNFSF14), transcript variant 1, mRNA.	8740	20	20	20	20
ILMN_1661343	TNFSF14	tumor necrosis factor (ligand) superfamily, member 14 (TNFSF14), transcript variant 1, mRNA.	8740	20	20	20	20
ILMN_1778188	TP73	tumor protein p73 (TP73), mRNA.	7161	20	20	20	20
ILMN_2406151	UMOD	uromodulin (UMOD), transcript variant 2, mRNA.	7369	20	20	20	20
ILMN_1740585	UMOD	uromodulin (UMOD), transcript variant 1, mRNA.	7369	20	20	20	20
ILMN_2399463	VAV3	vav 3 guanine nucleotide exchange factor (VAV3), transcript variant 1, mRNA.	10451	20	20	20	20
ILMN_2357542	VIP	vasoactive intestinal peptide (VIP), transcript variant 1, mRNA.	7432	20	20	20	20
ILMN_1814443	WNT1	wingless-type MMTV integration site family, member 1 (WNT1), mRNA.	7471	20	20	20	20
ILMN_1712283	WNT10B	wingless-type MMTV integration site family, member 10B (WNT10B), mRNA.	7480	20	20	20	20
ILMN_1679215	WNT16	wingless-type MMTV integration site family, member 16 (WNT16), transcript variant 2, mRNA.	51384	20	20	20	20
ILMN_1731964	WNT16	wingless-type MMTV integration site family, member 16 (WNT16), transcript variant 1, mRNA.	51384	20	20	20	20
ILMN_1815700	WNT3A	wingless-type MMTV integration site family, member 3A (WNT3A), mRNA.	89780	20	20	20	20
ILMN_1661788	WNT5B	wingless-type MMTV integration site family, member 5B (WNT5B), transcript variant 2, mRNA.	81029	20	20	20	20
ILMN_1795706	WNT6	wingless-type MMTV integration site family, member 6 (WNT6), mRNA.	7475	20	20	20	20
ILMN_1685314	WNT7B	wingless-type MMTV integration site family, member 7B (WNT7B), mRNA.	7477	20	20	20	20
ILMN_1749675	WNT8B	wingless-type MMTV integration site family, member 8B (WNT8B), mRNA.	7479	20	20	20	20
ILMN_2381994	ZFYVE9	zinc finger, FYVE domain containing 9 (ZFYVE9), transcript variant 1, mRNA.	9372	20	20	20	20
ILMN_1799622	ZFYVE9	zinc finger, FYVE domain containing 9 (ZFYVE9), transcript variant 3, mRNA.	9372	20	20	20	20
