# Supplementary material for: Endothelin-1 supports clonal derivation and expansion of cardiovascular progenitors derived from human embryonic stem cells
Source: Nat Commun. 2016 Mar 8;7:10774. doi: 10.1038/ncomms10774 (PMC4786749; doi:10.1038/ncomms10774)
Supplement: Supplementary Data 4 — List of growth factor in wk 11 right ventricle [file ncomms10774-s6.xlsx]

## Sheet: Sheet1
PROBE_ID	SYMBOL	DEFINITION	ENTREZ_GENE_ID	Human fetal heart week 11_ Right ventricle
				Sample 1	Sample 2	Sample 3	Ave
ILMN_1750386	NPPA	natriuretic peptide precursor A (NPPA), mRNA.	4878	56328.5	55287.8	46753.3	52789.9
ILMN_1683271	TMSB4X	thymosin, beta 4, X-linked (TMSB4X), mRNA.	7114	54880	49957.4	43878.8	49572.1
ILMN_1812392	TMSB10	thymosin beta 10 (TMSB10), mRNA.	9168	32647.4	35092.1	36507.5	34749
ILMN_2349393	MDK	midkine (neurite growth-promoting factor 2) (MDK), transcript variant 1, mRNA.	4192	16781	17565.1	23048.2	19131.4
ILMN_1807074	MIF	macrophage migration inhibitory factor (glycosylation-inhibiting factor) (MIF), mRNA.	4282	16542.2	13767.5	16096.9	15468.9
ILMN_1756071	MFGE8	milk fat globule-EGF factor 8 protein (MFGE8), mRNA.	4240	14330.4	12347.3	10836.9	12504.9
ILMN_2409167	ANXA2	annexin A2 (ANXA2), transcript variant 1, mRNA.	302	11374.1	12452.9	12368.8	12065.3
ILMN_1728467	GHITM	growth hormone inducible transmembrane protein (GHITM), mRNA.	27069	13816.6	11560.8	10712.4	12029.9
ILMN_2206746	BGN	biglycan (BGN), mRNA.	633	13011.3	12225	11119.9	12118.7
ILMN_1723467	ITGB1	integrin, beta 1 (fibronectin receptor, beta polypeptide, antigen CD29 includes MDF2, MSK12) (ITGB1), transcript variant 1A, mRNA.	3688	12031.7	10168.9	11265.7	11155.4
ILMN_1726169	EDF1	endothelial differentiation-related factor 1 (EDF1), transcript variant alpha, mRNA.	8721	7574.69	9789.14	9827.21	9063.68
ILMN_1778457	IL18	interleukin 18 (interferon-gamma-inducing factor) (IL18), mRNA.	3606	10224.5	6860.49	10609.6	9231.5
ILMN_1808707	FSCN1	fascin homolog 1, actin-bundling protein (Strongylocentrotus purpuratus) (FSCN1), mRNA.	6624	9999.28	8574.75	7629.67	8734.57
ILMN_1763382	NPPB	natriuretic peptide precursor B (NPPB), mRNA.	4879	9664.54	5986.05	8362.47	8004.35
ILMN_2383934	ITGB1	integrin, beta 1 (fibronectin receptor, beta polypeptide, antigen CD29 includes MDF2, MSK12) (ITGB1), transcript variant 1C-2, mRNA.	3688	6247.06	7580.06	7280.81	7035.98
ILMN_2305225	NDRG4	NDRG family member 4 (NDRG4), mRNA.	65009	7451.76	6026.14	7218.76	6898.89
ILMN_2234697	BEX1	brain expressed, X-linked 1 (BEX1), mRNA.	55859	6966.4	5974.53	8653.17	7198.03
ILMN_1692058	NDN	necdin homolog (mouse) (NDN), mRNA.	4692	6306.47	6643.53	6691.5	6547.16
ILMN_1691410	BAMBI	BMP and activin membrane-bound inhibitor homolog (Xenopus laevis) (BAMBI), mRNA.	25805	7396.79	6433.94	5713.8	6514.84
ILMN_1778242	CALM1	calmodulin 1 (phosphorylase kinase, delta) (CALM1), mRNA.	801	5626.81	5475.88	7122.89	6075.19
ILMN_2062468	IGFBP7	insulin-like growth factor binding protein 7 (IGFBP7), mRNA.	3490	6488.89	5541.92	7492.65	6507.82
ILMN_1714820	ITGB1	integrin, beta 1 (fibronectin receptor, beta polypeptide, antigen CD29 includes MDF2, MSK12) (ITGB1), transcript variant 1D, mRNA.	3688	4228.09	5842.05	4563.02	4877.72
ILMN_2201678	FSTL1	follistatin-like 1 (FSTL1), mRNA.	11167	3957.53	4948.2	6182.72	5029.48
ILMN_1672229	FGF12	fibroblast growth factor 12 (FGF12), transcript variant 2, mRNA.	2257	5178.99	5007.15	5158.11	5114.75
ILMN_1653203	EFEMP2	EGF-containing fibulin-like extracellular matrix protein 2 (EFEMP2), mRNA.	30008	5281.3	4187.99	5420.26	4963.18
ILMN_1699829	CTGF	connective tissue growth factor (CTGF), mRNA.	1490	6351.36	3157.44	4765.42	4758.07
ILMN_1750324	IGFBP5	insulin-like growth factor binding protein 5 (IGFBP5), mRNA.	3488	2393.49	4581.57	4685.56	3886.87
ILMN_1779558	GAS6	growth arrest-specific 6 (GAS6), mRNA.	2621	4585.73	4611.31	3916.21	4371.08
ILMN_2132982	IGFBP5	insulin-like growth factor binding protein 5 (IGFBP5), mRNA.	3488	2523.73	5067.09	4044.03	3878.28
ILMN_1663866	TGFBI	transforming growth factor, beta-induced, 68kDa (TGFBI), mRNA.	7045	3511.02	3837.79	3557.37	3635.39
ILMN_1741566	BMP7	bone morphogenetic protein 7 (osteogenic protein 1) (BMP7), mRNA.	655	4863.03	4101.21	2558.04	3840.76
ILMN_1784749	GAS6	growth arrest-specific 6 (GAS6), mRNA.	2621	4209.11	3414.49	3645.73	3756.44
ILMN_2246894	EDF1	endothelial differentiation-related factor 1 (EDF1), transcript variant alpha, mRNA.	8721	2789.91	3779.85	3252.45	3274.07
ILMN_2329914	SPRY1	sprouty homolog 1, antagonist of FGF signaling (Drosophila) (SPRY1), transcript variant 1, mRNA.	10252	3427.04	3316.97	3358.01	3367.34
ILMN_2073307	IL10	interleukin 10 (IL10), mRNA.	3586	3659.13	3533.99	3953.85	3715.66
ILMN_2089329	SPRY2	sprouty homolog 2 (Drosophila) (SPRY2), mRNA.	10253	3917.22	2784.43	3764.43	3488.69
ILMN_1746085	IGFBP3	insulin-like growth factor binding protein 3 (IGFBP3), transcript variant 2, mRNA.	3486	2614.38	3014.06	3000.15	2876.2
ILMN_1712389	CKLF	chemokine-like factor (CKLF), transcript variant 5, mRNA.	51192	2574.29	2683.88	3880.36	3046.18
ILMN_1705442	CMTM3	CKLF-like MARVEL transmembrane domain containing 3 (CMTM3), transcript variant 1, mRNA.	123920	2925.13	2777.52	3474.81	3059.15
ILMN_1660552	BMP5	bone morphogenetic protein 5 (BMP5), mRNA.	653	2600.62	3211.63	2518.84	2777.03
ILMN_1790761	POSTN	periostin, osteoblast specific factor (POSTN), mRNA.	10631	1931.54	2469.55	3420.69	2607.26
ILMN_1740938	APOE	apolipoprotein E (APOE), mRNA.	348	3048.32	3111.99	3140.84	3100.38
ILMN_1773567	LAMA5	laminin, alpha 5 (LAMA5), mRNA.	3911	3152.75	2471.83	2953.07	2859.22
ILMN_1808404	RHBDF1	rhomboid 5 homolog 1 (Drosophila) (RHBDF1), mRNA.	64285	3172.44	2800.68	1999.65	2657.59
ILMN_2396875	IGFBP3	insulin-like growth factor binding protein 3 (IGFBP3), transcript variant 1, mRNA.	3486	2163.46	2531.22	2646.69	2447.12
ILMN_1677680	FGF12	fibroblast growth factor 12 (FGF12), transcript variant 1, mRNA.	2257	2447.25	2118.24	2486.99	2350.83
ILMN_1698934	CMTM7	CKLF-like MARVEL transmembrane domain containing 7 (CMTM7), transcript variant 2, mRNA.	112616	3326.42	2454.92	2329.13	2703.49
ILMN_1749213	SDF2L1	stromal cell-derived factor 2-like 1 (SDF2L1), mRNA.	23753	2947.83	2560.83	1843.92	2450.86
ILMN_1797519	DLK1	delta-like 1 homolog (Drosophila) (DLK1), mRNA.	8788	3025.77	1426.06	2573.96	2341.93
ILMN_2261876	MDK	midkine (neurite growth-promoting factor 2) (MDK), transcript variant 1, mRNA.	4192	1959.41	2366.29	2925.67	2417.13
ILMN_1702447	IGF2BP2	insulin-like growth factor 2 mRNA binding protein 2 (IGF2BP2), transcript variant 1, mRNA.	10644	2367.23	2333.45	1945.58	2215.42
ILMN_2414027	CKLF	chemokine-like factor (CKLF), transcript variant 6, mRNA.	51192	1696.14	1790.41	2802.81	2096.45
ILMN_2115125	CTGF	connective tissue growth factor (CTGF), mRNA.	1490	3288.02	1396.31	2105.87	2263.4
ILMN_1693483	FGF18	fibroblast growth factor 18 (FGF18), mRNA.	8817	2453.35	2588.06	1471.78	2171.07
ILMN_1658709	LAMB1	laminin, beta 1 (LAMB1), mRNA.	3912	1567.91	1899.62	2029.02	1832.18
ILMN_1725193	IGFBP2	insulin-like growth factor binding protein 2, 36kDa (IGFBP2), mRNA.	3485	1712.34	1500.15	2289.02	1833.84
ILMN_2093674	GMFB	glia maturation factor, beta (GMFB), mRNA.	2764	1667.4	1553.01	1972.17	1730.86
ILMN_1801616	EMP1	epithelial membrane protein 1 (EMP1), mRNA.	2012	1699.34	1468.88	1915.89	1694.71
ILMN_2140059	LAMA4	laminin, alpha 4 (LAMA4), mRNA.	3910	2400.49	1734.32	1234.11	1789.64
ILMN_1772612	ANGPTL2	angiopoietin-like 2 (ANGPTL2), mRNA.	23452	2059.98	1812.52	1252.16	1708.22
ILMN_1733811	JUP	junction plakoglobin (JUP), transcript variant 1, mRNA.	3728	1339.4	1527.89	2106.21	1657.83
ILMN_1702637	BEX1	brain expressed, X-linked 1 (BEX1), mRNA.	55859	1424.65	1867.52	1591.02	1627.73
ILMN_1791447	CXCL12	chemokine (C-X-C motif) ligand 12 (stromal cell-derived factor 1) (CXCL12), transcript variant 1, mRNA.	6387	1567.77	2094.39	1612.48	1758.21
ILMN_1689518	PECAM1	platelet/endothelial cell adhesion molecule (PECAM1), mRNA.	5175	1371.86	1471.73	1639.09	1494.23
ILMN_1772910	GAS1	growth arrest-specific 1 (GAS1), mRNA.	2619	1656.56	1301.06	1796.28	1584.63
ILMN_1691860	SPRY1	sprouty homolog 1, antagonist of FGF signaling (Drosophila) (SPRY1), transcript variant 2, mRNA.	10252	1493.51	1364.94	1553.68	1470.71
ILMN_1689111	CXCL12	chemokine (C-X-C motif) ligand 12 (stromal cell-derived factor 1) (CXCL12), transcript variant 2, mRNA.	6387	1827.09	2232.96	1027.71	1695.92
ILMN_1742534	COL4A5	collagen, type IV, alpha 5 (COL4A5), transcript variant 1, mRNA.	1287	1496.81	1390.99	1297.95	1395.25
ILMN_1665865	IGFBP4	insulin-like growth factor binding protein 4 (IGFBP4), mRNA.	3487	943.28	1839.75	1126.13	1303.05
ILMN_1713978	SDF2	stromal cell-derived factor 2 (SDF2), mRNA.	6388	1203.08	1447.21	1401.12	1350.47
ILMN_1651354	SPP1	secreted phosphoprotein 1 (SPP1), transcript variant 2, mRNA.	6696	1197.74	1541.16	1273.94	1337.61
ILMN_1795442	LAMA4	laminin, alpha 4 (LAMA4), mRNA.	3910	1275.48	1285.68	1279.4	1280.18
ILMN_1781256	LEFTY2	left-right determination factor 2 (LEFTY2), mRNA.	7044	2076.29	879.269	799.507	1251.69
ILMN_1789338	SORBS3	sorbin and SH3 domain containing 3 (SORBS3), transcript variant 1, mRNA.	10174	1302.3	1151.35	1296.54	1250.06
ILMN_1669362	IGFBP6	insulin-like growth factor binding protein 6 (IGFBP6), mRNA.	3489	1186.51	1178.68	1245.46	1203.55
ILMN_1711899	ANXA2	annexin A2 (ANXA2), transcript variant 2, mRNA.	302	1167.78	1016.74	885.542	1023.35
ILMN_2387105	OGN	osteoglycin (OGN), transcript variant 3, mRNA.	4969	1065.24	758.487	834.52	886.083
ILMN_1752968	LAMB2	laminin, beta 2 (laminin S) (LAMB2), mRNA.	3913	1129.67	1007.96	1140.01	1092.55
ILMN_2374449	SPP1	secreted phosphoprotein 1 (SPP1), transcript variant 1, mRNA.	6696	1046.08	1072.59	967.199	1028.62
ILMN_1760778	ENG	endoglin (Osler-Rendu-Weber syndrome 1) (ENG), mRNA.	2022	804.365	1389.82	1074.8	1089.66
ILMN_2363392	TNFSF14	tumor necrosis factor (ligand) superfamily, member 14 (TNFSF14), transcript variant 2, mRNA.	8740	1127.27	939.919	1288.4	1118.53
ILMN_1788019	LAMA2	laminin, alpha 2 (LAMA2), transcript variant 2, mRNA.	3908	1047.14	912.403	822.201	927.248
ILMN_1764228	DAB2	disabled homolog 2, mitogen-responsive phosphoprotein (Drosophila) (DAB2), mRNA.	1601	1045.43	1002.19	802.662	950.094
ILMN_1807423	IGF2BP3	insulin-like growth factor 2 mRNA binding protein 3 (IGF2BP3), mRNA.	10643	768.561	951.993	1147.59	956.049
ILMN_1696702	NEO1	neogenin homolog 1 (chicken) (NEO1), mRNA.	4756	1023	972.831	718.236	904.69
ILMN_1720048	CCL2	chemokine (C-C motif) ligand 2 (CCL2), mRNA.	6347	1275.97	821.942	691.009	929.639
ILMN_1745994	GAS7	growth arrest-specific 7 (GAS7), transcript variant c, mRNA.	8522	891.842	756.585	679.215	775.881
ILMN_2196328	POSTN	periostin, osteoblast specific factor (POSTN), mRNA.	10631	386.362	603.116	1351.33	780.27
ILMN_1746561	BCL2L2	BCL2-like 2 (BCL2L2), mRNA.	599	753.684	712.782	927.92	798.129
ILMN_2128428	DAB2	disabled homolog 2, mitogen-responsive phosphoprotein (Drosophila) (DAB2), mRNA.	1601	982.312	714.144	871.141	855.865
ILMN_1811702	GRN	granulin (GRN), mRNA.	2896	1006.54	836.913	613.595	819.017
ILMN_1676289	NCAM1	neural cell adhesion molecule 1 (NCAM1), transcript variant 1, mRNA.	4684	553.328	899.307	857.075	769.903
ILMN_1724250	GRN	granulin (GRN), mRNA.	2896	782.442	690.494	754.165	742.367
ILMN_2109708	ECGF1	endothelial cell growth factor 1 (platelet-derived) (ECGF1), mRNA.	1890	1110.31	595.893	745.063	817.087
ILMN_1815319	CMTM4	CKLF-like MARVEL transmembrane domain containing 4 (CMTM4), transcript variant 2, mRNA.	146223	794.411	662.138	754.591	737.047
ILMN_1803094	PDGFD	platelet derived growth factor D (PDGFD), transcript variant 2, mRNA.	80310	636.099	666.398	627.14	643.212
ILMN_1683927	ITGAE	integrin, alpha E (antigen CD103, human mucosal lymphocyte antigen 1; alpha polypeptide) (ITGAE), mRNA.	3682	668.875	568.205	965.226	734.102
ILMN_1753823	IL17D	interleukin 17D (IL17D), mRNA.	53342	931.937	696.762	461.033	696.578
ILMN_1762531	FGF9	fibroblast growth factor 9 (glia-activating factor) (FGF9), mRNA.	2254	645.605	775.094	740.999	720.566
ILMN_1765621	HDGF	hepatoma-derived growth factor (high-mobility group protein 1-like) (HDGF), mRNA.	3068	582.393	632.639	839.082	684.705
ILMN_2339266	LAMA2	laminin, alpha 2 (LAMA2), transcript variant 1, mRNA.	3908	691.485	545.163	687.57	641.406
ILMN_1742456	OSTF1	osteoclast stimulating factor 1 (OSTF1), mRNA.	26578	637.326	541.695	670.211	616.411
ILMN_2370208	CMTM3	CKLF-like MARVEL transmembrane domain containing 3 (CMTM3), transcript variant 5, mRNA.	123920	644.2	704.759	591.965	646.975
ILMN_1681103	AQP1	aquaporin 1 (Colton blood group) (AQP1), mRNA.	358	625.446	837.313	457.662	640.141
ILMN_1671777	FGF13	fibroblast growth factor 13 (FGF13), transcript variant 1A, mRNA.	2258	470.463	567.743	687.651	575.286
ILMN_1687652	TGFB3	transforming growth factor, beta 3 (TGFB3), mRNA.	7043	428.094	734.139	656.668	606.3
ILMN_1739397	GLMN	glomulin, FKBP associated protein (GLMN), mRNA.	11146	542.321	545.269	665.954	584.515
ILMN_1688642	LAMC3	laminin, gamma 3 (LAMC3), mRNA.	10319	802.084	791.841	351.544	648.49
ILMN_2184373	IL8	interleukin 8 (IL8), mRNA.	3576	1644.76	37.7107	441.553	708.008
ILMN_1677723	ANGPT1	angiopoietin 1 (ANGPT1), mRNA.	284	618.022	634.141	575.321	609.161
ILMN_2275098	DTX2	deltex homolog 2 (Drosophila) (DTX2), mRNA.	113878	753.448	505.32	462.696	573.821
ILMN_1683023	PDGFC	platelet derived growth factor C (PDGFC), mRNA.	56034	563.11	532.35	493.306	529.589
ILMN_2376859	PDGFD	platelet derived growth factor D (PDGFD), transcript variant 1, mRNA.	80310	441.092	513.56	439.762	464.805
ILMN_1696494	CMTM6	CKLF-like MARVEL transmembrane domain containing 6 (CMTM6), mRNA.	54918	349.885	492.678	608.007	483.523
ILMN_1740900	BMP4	bone morphogenetic protein 4 (BMP4), transcript variant 3, mRNA.	652	608.326	551.392	494.898	551.539
ILMN_1682775	EDN1	endothelin 1 (EDN1), mRNA.	1906	613.915	500.724	550.778	555.139
ILMN_1748352	CTSL2	cathepsin L2 (CTSL2), mRNA.	1515	363.673	678.512	448.111	496.765
ILMN_2403247	CMTM7	CKLF-like MARVEL transmembrane domain containing 7 (CMTM7), transcript variant 2, mRNA.	112616	533.159	459.802	485.79	492.917
ILMN_1718946	ADAM10	ADAM metallopeptidase domain 10 (ADAM10), mRNA.	102	403.148	468.074	366.046	412.423
ILMN_1652975	DLK1	delta-like 1 homolog (Drosophila) (DLK1), mRNA.	8788	488.185	296.524	497.48	427.396
ILMN_1807359	CLEC11A	C-type lectin domain family 11, member A (CLEC11A), mRNA.	6320	485.372	511.619	457.783	484.925
ILMN_1790098	OGN	osteoglycin (OGN), transcript variant 3, mRNA.	4969	381.248	252.363	354.234	329.282
ILMN_1707464	MST1	macrophage stimulating 1 (hepatocyte growth factor-like) (MST1), mRNA.	4485	373.62	624.094	411.673	469.796
ILMN_2350634	EFEMP1	EGF-containing fibulin-like extracellular matrix protein 1 (EFEMP1), transcript variant 2, mRNA.	2202	257.289	312.227	336.537	302.018
ILMN_1791656	C10orf137	chromosome 10 open reading frame 137 (C10orf137), mRNA.	26098	392.949	423.478	389.165	401.864
ILMN_2325978	HDGF2	hepatoma-derived growth factor-related protein 2 (HDGF2), transcript variant 1, mRNA.	84717	408.231	400.123	340.058	382.804
ILMN_1710124	CMTM8	CKLF-like MARVEL transmembrane domain containing 8 (CMTM8), mRNA.	152189	449.895	404.831	374.271	409.666
ILMN_2214790	LAMB1	laminin, beta 1 (LAMB1), mRNA.	3912	404.347	306.891	468.704	393.314
ILMN_1659142	MDK	midkine (neurite growth-promoting factor 2) (MDK), transcript variant 2, mRNA.	4192	414.864	360.895	353.044	376.267
ILMN_2086105	SPRY4	sprouty homolog 4 (Drosophila) (SPRY4), mRNA.	81848	324.754	271.073	470.425	355.417
ILMN_1701204	VEGFC	vascular endothelial growth factor C (VEGFC), mRNA.	7424	283.658	323.512	384.559	330.576
ILMN_2366972	NUDT6	nudix (nucleoside diphosphate linked moiety X)-type motif 6 (NUDT6), transcript variant 1, mRNA.	11162	347.959	401.817	321.445	357.074
ILMN_1666733	IL8	interleukin 8 (IL8), mRNA.	3576	679.676	226.304	197.589	367.856
ILMN_1680109	COL4A3BP	collagen, type IV, alpha 3 (Goodpasture antigen) binding protein (COL4A3BP), transcript variant 1, mRNA.	10087	444.342	270.377	362.119	358.946
ILMN_2062701	GAS1	growth arrest-specific 1 (GAS1), mRNA.	2619	438.959	337.679	267.41	348.016
ILMN_1780659	NUDT6	nudix (nucleoside diphosphate linked moiety X)-type motif 6 (NUDT6), transcript variant 1, mRNA.	11162	453.576	366.936	254.634	358.382
ILMN_1672899	POMC	proopiomelanocortin (POMC), transcript variant 1, mRNA.	5443	170.827	244.634	407.286	274.249
ILMN_1791569	PLXNA1	plexin A1 (PLXNA1), mRNA.	5361	320.171	264.454	339.323	307.983
ILMN_1772124	ATRN	attractin (ATRN), transcript variant 1, mRNA.	8455	335.163	241.077	261.757	279.332
ILMN_1815308	SDC1	syndecan 1 (SDC1), transcript variant 1, mRNA.	6382	316.831	313.043	189.353	273.076
ILMN_1789502	GPC4	glypican 4 (GPC4), mRNA.	2239	262.106	367.176	195.59	274.958
ILMN_1677505	CCL21	chemokine (C-C motif) ligand 21 (CCL21), mRNA.	6366	287.177	141.997	390.326	273.167
ILMN_1764729	JAG2	jagged 2 (JAG2), transcript variant 1, mRNA.	3714	426.94	271.322	305.938	334.734
ILMN_1658677	DTX3	deltex homolog 3 (Drosophila) (DTX3), mRNA.	196403	224.877	288.448	385.367	299.564
ILMN_1768260	GAS6	growth arrest-specific 6 (GAS6), mRNA.	2621	358.373	307.125	199.261	288.253
ILMN_2379063	NDRG4	NDRG family member 4 (NDRG4), mRNA.	65009	266.896	229.231	288.619	261.582
ILMN_1751161	COL7A1	collagen, type VII, alpha 1 (epidermolysis bullosa, dystrophic, dominant and recessive) (COL7A1), mRNA.	1294	198.551	225.267	438.697	287.505
ILMN_1745374	IFI35	interferon-induced protein 35 (IFI35), mRNA.	3430	284.476	258.206	309.596	284.092
ILMN_1691376	JAG1	jagged 1 (Alagille syndrome) (JAG1), mRNA.	182	275.13	352.058	231.675	286.288
ILMN_2398184	NCAM1	neural cell adhesion molecule 1 (NCAM1), transcript variant 3, mRNA.	4684	316.84	237.312	197.532	250.561
ILMN_1792473	AIF1	allograft inflammatory factor 1 (AIF1), transcript variant 1, mRNA.	199	234.18	262.828	335.716	277.574
ILMN_1703545	CSHL1	chorionic somatomammotropin hormone-like 1 (CSHL1), transcript variant 1, mRNA.	1444	373.891	305.429	189.866	289.729
ILMN_1775734	SH2D3C	SH2 domain containing 3C (SH2D3C), transcript variant 2, mRNA.	10044	212.402	258.131	392.492	287.675
ILMN_1800412	BMP1	bone morphogenetic protein 1 (BMP1), transcript variant BMP1-3, mRNA.	649	202.528	234.883	397.829	278.413
ILMN_2292123	COL4A3BP	collagen, type IV, alpha 3 (Goodpasture antigen) binding protein (COL4A3BP), transcript variant 1, mRNA.	10087	338.801	223.343	272.979	278.374
ILMN_1803825	CXCL12	chemokine (C-X-C motif) ligand 12 (stromal cell-derived factor 1) (CXCL12), transcript variant 2, mRNA.	6387	267.819	227.832	303.073	266.241
ILMN_2349982	FGF1	fibroblast growth factor 1 (acidic) (FGF1), transcript variant 2, mRNA.	2246	203.293	269.311	227.795	233.466
ILMN_2121408	HBEGF	heparin-binding EGF-like growth factor (HBEGF), mRNA.	1839	414.087	180.809	223.136	272.677
ILMN_1665192	NUDT6	nudix (nucleoside diphosphate linked moiety X)-type motif 6 (NUDT6), transcript variant 1, mRNA.	11162	303.807	268.443	249.931	274.061
ILMN_2086890	ANGPT1	angiopoietin 1 (ANGPT1), mRNA.	284	185.78	270.865	339.578	265.408
ILMN_1808508	KITLG	KIT ligand (KITLG), transcript variant b, mRNA.	4254	226.997	198.045	275.036	233.359
ILMN_2113490	NTN4	netrin 4 (NTN4), mRNA.	59277	229.832	225.516	284.569	246.639
ILMN_1738742	PLAT	plasminogen activator, tissue (PLAT), transcript variant 1, mRNA.	5327	255.985	385.023	157.549	266.185
ILMN_1753790	ZNF259	zinc finger protein 259 (ZNF259), mRNA.	8882	234.199	225.951	219.318	226.489
ILMN_1707727	ANGPTL4	angiopoietin-like 4 (ANGPTL4), transcript variant 1, mRNA.	51129	170.247	317.033	159.308	215.529
ILMN_2066858	TNFSF13B	tumor necrosis factor (ligand) superfamily, member 13b (TNFSF13B), transcript variant 1, mRNA.	10673	230.071	252.536	200.75	227.786
ILMN_1703538	AIF1	allograft inflammatory factor 1 (AIF1), transcript variant 3, mRNA.	199	182.44	235.101	249.296	222.279
ILMN_1776857	AQP1	aquaporin 1 (Colton blood group) (AQP1), mRNA.	358	200.812	265.844	211.818	226.158
ILMN_1683700	TNFSF12	tumor necrosis factor (ligand) superfamily, member 12 (TNFSF12), mRNA.	8742	232.591	188.906	204.575	208.69
ILMN_1800317	WNT5A	wingless-type MMTV integration site family, member 5A (WNT5A), mRNA.	7474	122.703	193.676	233.423	183.268
ILMN_1690223	CNTNAP2	contactin associated protein-like 2 (CNTNAP2), mRNA.	26047	365.746	127.103	104.049	198.966
ILMN_1720243	IL25	interleukin 25 (IL25), transcript variant 1, mRNA.	64806	254.687	244.465	158.673	219.275
ILMN_1755937	ANXA2	annexin A2 (ANXA2), transcript variant 2, mRNA.	302	213.95	169.346	178.711	187.336
ILMN_1764690	NTS	neurotensin (NTS), mRNA.	4922	186.019	93.7529	310.673	196.815
ILMN_2342695	PDGFA	platelet-derived growth factor alpha polypeptide (PDGFA), transcript variant 2, mRNA.	5154	190.901	139.08	117.514	149.165
ILMN_2413956	IGF2	insulin-like growth factor 2 (somatomedin A) (IGF2), transcript variant 2, mRNA.	3481	293.32	141.559	155.032	196.637
ILMN_2341595	KITLG	KIT ligand (KITLG), transcript variant b, mRNA.	4254	200.093	150.511	205.998	185.534
ILMN_1804569	GAS2	growth arrest-specific 2 (GAS2), transcript variant 1, mRNA.	2620	165.824	180.895	173.394	173.371
ILMN_1743373	DLL1	delta-like 1 (Drosophila) (DLL1), mRNA.	28514	220.107	132.823	182.942	178.624
ILMN_1654563	EFNB1	ephrin-B1 (EFNB1), mRNA.	1947	137.343	155.896	243.662	178.967
ILMN_2403664	POMC	proopiomelanocortin (POMC), transcript variant 1, mRNA.	5443	113.83	108.948	227.942	150.24
ILMN_1675857	COL4A6	collagen, type IV, alpha 6 (COL4A6), transcript variant A, mRNA.	1288	165.089	123.124	254.24	180.818
ILMN_2212878	ESM1	endothelial cell-specific molecule 1 (ESM1), mRNA.	11082	108.338	179.458	169.865	152.554
ILMN_1723087	MDK	midkine (neurite growth-promoting factor 2) (MDK), transcript variant 1, mRNA.	4192	143.24	165.912	176.664	161.939
ILMN_2098126	CCL5	chemokine (C-C motif) ligand 5 (CCL5), mRNA.	6352	271.816	121.44	117.37	170.209
ILMN_1690984	FGF13	fibroblast growth factor 13 (FGF13), transcript variant 1A, mRNA.	2258	185.163	177.448	126.958	163.19
ILMN_1783798	GAS8	growth arrest-specific 8 (GAS8), mRNA.	2622	103.75	179.4	180.811	154.654
ILMN_1755818	BGLAP	bone gamma-carboxyglutamate (gla) protein (osteocalcin) (BGLAP), mRNA.	632	139.08	190.292	135.891	155.088
ILMN_2194688	DKK2	dickkopf homolog 2 (Xenopus laevis) (DKK2), mRNA.	27123	186.915	178.974	122.929	162.94
ILMN_1721770	PAPPA	pregnancy-associated plasma protein A, pappalysin 1 (PAPPA), mRNA.	5069	179.432	84.3801	95.6036	119.805
ILMN_1663042	SDC4	syndecan 4 (SDC4), mRNA.	6385	142.505	167.98	116.966	142.484
ILMN_1761850	ATRN	attractin (ATRN), transcript variant 1, mRNA.	8455	128.385	134.867	155.538	139.597
ILMN_1699867	IGF2	insulin-like growth factor 2 (somatomedin A) (IGF2), mRNA.	3481	246.886	84.301	125.797	152.328
ILMN_1682636	CXCL2	chemokine (C-X-C motif) ligand 2 (CXCL2), mRNA.	2920	529.46	20	20.1378	189.866
ILMN_2399523	JAG2	jagged 2 (JAG2), transcript variant 2, mRNA.	3714	168.411	154.002	119.141	147.185
ILMN_1762718	CMTM4	CKLF-like MARVEL transmembrane domain containing 4 (CMTM4), transcript variant 2, mRNA.	146223	123.198	88.7121	137.681	116.531
ILMN_2386444	ANGPTL4	angiopoietin-like 4 (ANGPTL4), transcript variant 3, mRNA.	51129	95.893	127.111	133.487	118.83
ILMN_1696870	TGFBRAP1	transforming growth factor, beta receptor associated protein 1 (TGFBRAP1), mRNA.	9392	107.957	71.8009	132.135	103.964
ILMN_1719759	TNC	tenascin C (TNC), mRNA.	3371	107.912	104.776	126.698	113.129
ILMN_1775822	PDGFB	platelet-derived growth factor beta polypeptide (simian sarcoma viral (v-sis) oncogene homolog) (PDGFB), transcript variant 1, mRNA.	5155	145.091	102.7	97.923	115.238
ILMN_2230117	AVP	arginine vasopressin (neurophysin II, antidiuretic hormone, diabetes insipidus, neurohypophyseal) (AVP), mRNA.	551	87.6416	161.246	103.557	117.482
ILMN_1741970	JUP	junction plakoglobin (JUP), transcript variant 1, mRNA.	3728	124.096	137.114	106.195	122.468
ILMN_1672660	MBP	myelin basic protein (MBP), transcript variant 8, mRNA.	4155	143.248	116.891	60.4513	106.863
ILMN_1735877	EFEMP1	EGF-containing fibulin-like extracellular matrix protein 1 (EFEMP1), transcript variant 1, mRNA.	2202	113.688	56.7456	91.8665	87.4333
ILMN_1774207	ANGPT2	angiopoietin 2 (ANGPT2), mRNA.	285	116.853	118.806	106.475	114.045
ILMN_1684440	PXN	paxillin (PXN), mRNA.	5829	114.771	142.586	89.2439	115.534
ILMN_1651343	ITGA11	integrin, alpha 11 (ITGA11), mRNA.	22801	173.546	100.463	82.2679	118.759
ILMN_1695506	DKK2	dickkopf homolog 2 (Xenopus laevis) (DKK2), mRNA.	27123	105.975	95.0236	101.827	100.942
ILMN_1745991	GNRH1	gonadotropin-releasing hormone 1 (luteinizing-releasing hormone) (GNRH1), transcript variant 1, mRNA.	2796	112.401	109.439	133.674	118.504
ILMN_1772824	WNT5B	wingless-type MMTV integration site family, member 5B (WNT5B), transcript variant 1, mRNA.	81029	138.608	103.45	101.599	114.552
ILMN_1665792	ITGA2	integrin, alpha 2 (CD49B, alpha 2 subunit of VLA-2 receptor) (ITGA2), mRNA.	3673	121.732	85.457	117.858	108.349
ILMN_1667840	CMTM3	CKLF-like MARVEL transmembrane domain containing 3 (CMTM3), transcript variant 2, mRNA.	123920	150.581	98.1007	71.8893	106.857
ILMN_1724181	IL15	interleukin 15 (IL15), transcript variant 3, mRNA.	3600	97.5687	99.7156	133.324	110.203
ILMN_1657278	DVL1	dishevelled, dsh homolog 1 (Drosophila) (DVL1), transcript variant 3, mRNA.	1855	117.513	103.155	113.427	111.365
ILMN_1722718	BMP2	bone morphogenetic protein 2 (BMP2), mRNA.	650	116.837	115.437	126.249	119.508
ILMN_1681927	HDGF2	hepatoma-derived growth factor-related protein 2 (HDGF2), transcript variant 1, mRNA.	84717	90.729	105.799	99.7904	98.7727
ILMN_2375360	COL4A5	collagen, type IV, alpha 5 (COL4A5), transcript variant 2, mRNA.	1287	82.2063	107.108	90.8475	93.3873
ILMN_1740487	CMTM7	CKLF-like MARVEL transmembrane domain containing 7 (CMTM7), transcript variant 1, mRNA.	112616	106.353	120.802	56.3864	94.5136
ILMN_2407799	IL24	interleukin 24 (IL24), transcript variant 2, mRNA.	11009	99.451	82.8532	118.606	100.303
ILMN_1690283	NDRG4	NDRG family member 4 (NDRG4), mRNA.	65009	99.0969	68.2351	123.643	96.9917
ILMN_1729498	TMEFF1	transmembrane protein with EGF-like and two follistatin-like domains 1 (TMEFF1), mRNA.	8577	79.2852	118.32	79.4787	92.3611
ILMN_2145670	TNC	tenascin C (hexabrachion) (TNC), mRNA.	3371	106.335	70.1066	103.178	93.2065
ILMN_1751276	BDNF	brain-derived neurotrophic factor (BDNF), transcript variant 4, mRNA.	627	92.4971	108.14	89.7336	96.7902
ILMN_2106380	TNFSF15	tumor necrosis factor (ligand) superfamily, member 15 (TNFSF15), mRNA.	9966	24.1563	105.055	121.915	83.7085
ILMN_1680436	CSHL1	chorionic somatomammotropin hormone-like 1 (CSHL1), transcript variant 1, mRNA.	1444	107.706	107.125	62.0404	92.2905
ILMN_1657679	VAV3	vav 3 guanine nucleotide exchange factor (VAV3), transcript variant 1, mRNA.	10451	87.2078	134.121	67.2363	96.1885
ILMN_1671509	CCL3	chemokine (C-C motif) ligand 3 (CCL3), mRNA.	6348	221.58	20	96.1255	112.569
ILMN_1745949	CEACAM21	carcinoembryonic antigen-related cell adhesion molecule 21 (CEACAM21), transcript variant 1, mRNA.	90273	91.4855	66.4949	108.65	88.8767
ILMN_1873621	NTN1	netrin 1 (NTN1), mRNA.	9423	62.3136	113.797	97.4374	91.1828
ILMN_2394305	PDGFB	platelet-derived growth factor beta polypeptide (simian sarcoma viral (v-sis) oncogene homolog) (PDGFB), transcript variant 2, mRNA.	5155	99.7929	70.2627	71.9266	80.6607
ILMN_2148360	ADAM10	ADAM metallopeptidase domain 10 (ADAM10), mRNA.	102	70.6413	108.772	68.5359	82.6497
ILMN_1745132	GDF11	growth differentiation factor 11 (GDF11), mRNA.	10220	129.853	70.4923	100.6	100.315
ILMN_1728478	CXCL16	chemokine (C-X-C motif) ligand 16 (CXCL16), mRNA.	58191	97.2582	69.3239	77.4843	81.3555
ILMN_1696488	FGF23	fibroblast growth factor 23 (FGF23), mRNA.	8074	73.7675	131.049	71.7325	92.1829
ILMN_1669773	ANGPTL1	angiopoietin-like 1 (ANGPTL1), mRNA.	9068	58.4791	121.533	109.578	96.5299
ILMN_2366864	JUP	junction plakoglobin (JUP), transcript variant 2, mRNA.	3728	82.0929	75.4653	101.855	86.471
ILMN_1706511	TEF	thyrotrophic embryonic factor (TEF), transcript variant 1, mRNA.	7008	93.3507	48.0929	89.8993	77.1143
ILMN_1758542	BMP1	bone morphogenetic protein 1 (BMP1), transcript variant BMP1-5, mRNA.	649	89.5314	73.3585	77.7139	80.2013
ILMN_1745077	MIA	melanoma inhibitory activity (MIA), mRNA.	8190	83.9033	75.3118	108.091	89.1021
ILMN_2399100	FGF5	fibroblast growth factor 5 (FGF5), transcript variant 2, mRNA.	2250	72.445	73.3989	84.5315	76.7918
ILMN_1803593	WNT3	wingless-type MMTV integration site family, member 3 (WNT3), mRNA.	7473	97.2295	70.9757	58.3016	75.5022
ILMN_1694311	NUDT6	nudix (nucleoside diphosphate linked moiety X)-type motif 6 (NUDT6), transcript variant 2, mRNA.	11162	49.8073	72.47	83.6495	68.6423
ILMN_1725417	NELL2	NEL-like 2 (chicken) (NELL2), mRNA.	4753	23.1172	110.75	103.778	79.2152
ILMN_1797030	FGF18	fibroblast growth factor 18 (FGF18), mRNA.	8817	113.653	29.0997	82.0794	74.944
ILMN_1753322	FGF1	fibroblast growth factor 1 (acidic) (FGF1), transcript variant 1, mRNA.	2246	97.572	76.2755	40.3149	71.3875
ILMN_1747650	BMP6	bone morphogenetic protein 6 (BMP6), mRNA.	654	72.9589	63.65	54.0197	63.5429
ILMN_1730670	FSTL3	follistatin-like 3 (secreted glycoprotein) (FSTL3), mRNA.	10272	46.5822	53.171	122.601	74.1181
ILMN_1727778	NTNG1	netrin G1 (NTNG1), transcript variant 3, mRNA.	22854	52.9022	80.7412	69.284	67.6425
ILMN_1699651	IL6	interleukin 6 (interferon, beta 2) (IL6), mRNA.	3569	214.465	20	20	84.8217
ILMN_1761312	CRHBP	corticotropin releasing hormone binding protein (CRHBP), mRNA.	1393	38.9805	105.423	46.8951	63.7661
ILMN_1754105	NDRG4	NDRG family member 4 (NDRG4), mRNA.	65009	69.3318	67.4942	67.4206	68.0822
ILMN_1665319	NRTN	neurturin (NRTN), mRNA.	4902	72.8638	37.5631	103.757	71.3947
ILMN_2230178	DAND5	DAN domain family, member 5 (DAND5), mRNA.	199699	22.7868	81.3393	73.9047	59.3436
ILMN_2153029	CGB	chorionic gonadotropin, beta polypeptide (CGB), mRNA.	1082	47.6525	110.125	37.9626	65.2467
ILMN_1733807	IGF2BP1	insulin-like growth factor 2 mRNA binding protein 1 (IGF2BP1), transcript variant 1, mRNA.	10642	69.0436	79.4891	23.5272	57.3533
ILMN_1709613	IGF1	insulin-like growth factor 1 (somatomedin C) (IGF1), mRNA.	3479	71.4709	27.7907	64.8341	54.6986
ILMN_1797596	SPRY4	sprouty homolog 4 (Drosophila) (SPRY4), mRNA.	81848	44.8102	43.5068	59.3242	49.2137
ILMN_1679277	CMTM3	CKLF-like MARVEL transmembrane domain containing 3 (CMTM3), transcript variant 1, mRNA.	123920	20	20	105.069	48.3564
ILMN_1780546	OSM	oncostatin M (OSM), mRNA.	5008	74.6226	42.6035	75.1748	64.1336
ILMN_1752965	GREM1	gremlin 1, cysteine knot superfamily, homolog (Xenopus laevis) (GREM1), mRNA.	26585	62.3342	55.7089	44.5179	54.187
ILMN_1700081	FST	follistatin (FST), transcript variant FST344, mRNA.	10468	21.5891	59.9851	67.2296	49.6013
ILMN_1774945	NRG3	neuregulin 3 (NRG3), mRNA.	10718	43.6972	51.2266	58.4358	51.1199
ILMN_1776195	TMSB4Y	thymosin beta 4, Y-linked (TMSB4Y), mRNA.	9087	84.1918	100.105	20	68.0991
ILMN_1679826	CST7	cystatin F (leukocystatin) (CST7), mRNA.	8530	50.7809	90.8371	48.3411	63.3197
ILMN_1738725	LIF	leukemia inhibitory factor (cholinergic differentiation factor) (LIF), mRNA.	3976	51.7531	59.1614	54.1543	55.0229
ILMN_1801307	TNFSF10	tumor necrosis factor (ligand) superfamily, member 10 (TNFSF10), mRNA.	8743	48.5535	41.2797	67.6291	52.4874
ILMN_1678564	DVL1	dishevelled, dsh homolog 1 (Drosophila) (DVL1), transcript variant 3, mRNA.	1855	63.1287	75.0032	56.6028	64.9115
ILMN_2189371	NTNG1	netrin G1 (NTNG1), transcript variant 3, mRNA.	22854	41.0721	78.7985	30.8702	50.2469
ILMN_1776848	ZFYVE9	zinc finger, FYVE domain containing 9 (ZFYVE9), transcript variant 1, mRNA.	9372	55.318	21.6382	87.753	54.9031
ILMN_1718275	IL1F7	interleukin 1 family, member 7 (zeta) (IL1F7), transcript variant 5, mRNA.	27178	67.2163	38.5293	45.7957	50.5138
ILMN_1744129	DTX2	deltex homolog 2 (Drosophila) (DTX2), mRNA.	113878	63.3837	68.5798	32.729	54.8975
ILMN_1772964	CCL8	chemokine (C-C motif) ligand 8 (CCL8), mRNA.	6355	68.2939	54.9763	20	47.7567
ILMN_1761778	TNFSF8	tumor necrosis factor (ligand) superfamily, member 8 (TNFSF8), mRNA.	944	20	69.207	56.8094	48.6721
ILMN_1662188	WNT11	wingless-type MMTV integration site family, member 11 (WNT11), mRNA.	7481	53.5051	57.5634	57.9465	56.3383
ILMN_2375786	LECT1	leukocyte cell derived chemotaxin 1 (LECT1), transcript variant 1, mRNA.	11061	78.5201	22.5823	57.5642	52.8889
ILMN_1758418	TNFSF13B	tumor necrosis factor (ligand) superfamily, member 13b (TNFSF13B), transcript variant 1, mRNA.	10673	35.6099	60.4124	68.0272	54.6832
ILMN_1688811	SPRY4	sprouty homolog 4 (Drosophila) (SPRY4), mRNA.	81848	27.7648	44.003	65.4921	45.7533
ILMN_1690939	ECGF1	endothelial cell growth factor 1 (platelet-derived) (ECGF1), mRNA.	1890	38.5217	56.6021	77.5966	57.5735
ILMN_1726549	GDPD2	glycerophosphodiester phosphodiesterase domain containing 2 (GDPD2), mRNA.	54857	34.1808	73.4285	52.4177	53.3424
ILMN_1651492	WNT2B	wingless-type MMTV integration site family, member 2B (WNT2B), transcript variant WNT-2B2, mRNA.	7482	44.5462	54.5619	55.4367	51.5149
ILMN_1661113	GH2	growth hormone 2 (GH2), transcript variant 2, mRNA.	2689	70.679	27.4143	58.7476	52.2803
ILMN_1737650	DIO2	deiodinase, iodothyronine, type II (DIO2), transcript variant 3, mRNA.	1734	56.7461	20.8112	39.3434	38.9669
ILMN_2331544	MBP	myelin basic protein (MBP), transcript variant 7, mRNA.	4155	40.8823	20	55.126	38.6695
ILMN_1690192	CER1	cerberus 1, cysteine knot superfamily, homolog (Xenopus laevis) (CER1), mRNA.	9350	65.3327	30.1495	63.6149	53.0323
ILMN_1690733	EGF	epidermal growth factor (beta-urogastrone) (EGF), mRNA.	1950	31.3927	25.1543	42.6975	33.0815
ILMN_1678541	ATRN	attractin (ATRN), transcript variant 1, mRNA.	8455	58.2231	20.8379	54.8303	44.6304
ILMN_1738783	GDF9	growth differentiation factor 9 (GDF9), mRNA.	2661	20	26.0609	65.0824	37.0478
ILMN_1669174	IL4	interleukin 4 (IL4), transcript variant 2, mRNA.	3565	67.4299	21.3263	55.9646	48.2403
ILMN_1768953	SDC1	syndecan 1 (SDC1), transcript variant 2, mRNA.	6382	22.8887	58.7704	62.1392	47.9328
ILMN_3250067	ANGPT2	angiopoietin 2 (ANGPT2), transcript variant 3, mRNA.	285	20	47.6773	67.9703	45.2158
ILMN_1726387	NF1	neurofibromin 1 (NF1), transcript variant 1, mRNA.	4763	55.9301	51.8822	20	42.6041
ILMN_2244108	ITGB1	integrin, beta 1 (fibronectin receptor, beta polypeptide, antigen CD29 includes MDF2, MSK12) (ITGB1), transcript variant 1B, mRNA.	3688	61.1928	20	33.3227	38.1718
ILMN_1773337	DKK1	dickkopf homolog 1 (Xenopus laevis) (DKK1), mRNA.	22943	62.3364	43.1224	40.9595	48.8061
ILMN_2189314	HDGFL1	hepatoma derived growth factor-like 1 (HDGFL1), mRNA.	154150	76.4417	41.3953	20	45.9457
ILMN_1693617	CSH1	chorionic somatomammotropin hormone 1 (placental lactogen) (CSH1), transcript variant 1, mRNA.	1442	23.4195	57.987	32.5095	37.972
ILMN_1659601	CCL26	chemokine (C-C motif) ligand 26 (CCL26), mRNA.	10344	21.3668	68.6288	33.5494	41.1817
ILMN_1674882	GDNF	glial cell derived neurotrophic factor (GDNF), transcript variant 2, mRNA.	2668	44.403	50.6086	52.0071	49.0062
ILMN_1811443	AVP	arginine vasopressin (neurophysin II, antidiuretic hormone, diabetes insipidus, neurohypophyseal) (AVP), mRNA.	551	71.642	33.25	38.1029	47.665
ILMN_1811767	INHBE	inhibin, beta E (INHBE), mRNA.	83729	30.7903	63.1648	42.9845	45.6465
ILMN_2355586	ATRN	attractin (ATRN), transcript variant 2, mRNA.	8455	61.7384	28.6329	36.1737	42.1817
ILMN_1746175	TNFSF4	tumor necrosis factor (ligand) superfamily, member 4 (tax-transcriptionally activated glycoprotein 1, 34kDa) (TNFSF4), mRNA.	7292	53.1464	35.8372	20	36.3279
ILMN_1693683	PDAP1	PDGFA associated protein 1 (PDAP1), mRNA.	11333	22.8887	23.3418	65.3487	37.1931
ILMN_2401883	IL25	interleukin 25 (IL25), transcript variant 2, mRNA.	64806	21.0088	80.4068	20	40.4719
ILMN_1757019	NTN4	netrin 4 (NTN4), mRNA.	59277	23.1131	21.5564	48.4825	31.0506
ILMN_1734827	MKI67	antigen identified by monoclonal antibody Ki-67 (MKI67), mRNA.	4288	24.1086	41.2818	20	28.4635
ILMN_1787897	CXCL1	chemokine (C-X-C motif) ligand 1 (melanoma growth stimulating activity, alpha) (CXCL1), mRNA.	2919	71.2287	23.0022	34.3732	42.868
ILMN_1657248	EREG	epiregulin (EREG), mRNA.	2069	52.6348	43.4864	26.1248	40.7487
ILMN_2153495	WNT7B	wingless-type MMTV integration site family, member 7B (WNT7B), mRNA.	7477	20	55.1954	25.5993	33.5982
ILMN_1694817	TRH	thyrotropin-releasing hormone (TRH), mRNA.	7200	20	35.6089	79.718	45.1089
ILMN_1781057	IFNW1	interferon, omega 1 (IFNW1), mRNA.	3467	21.4191	36.5716	63.5668	40.5192
ILMN_1720930	CMTM4	CKLF-like MARVEL transmembrane domain containing 4 (CMTM4), transcript variant 2, mRNA.	146223	41.9515	47.675	36.8358	42.1541
ILMN_2110094	CFC1	cripto, FRL-1, cryptic family 1 (CFC1), mRNA.	55997	56.738	22.9285	33.4507	37.7057
ILMN_1773262	ESM1	endothelial cell-specific molecule 1 (ESM1), mRNA.	11082	61.038	31.7762	37.0657	43.2933
ILMN_1652852	GAS2	growth arrest-specific 2 (GAS2), transcript variant 2, mRNA.	2620	39.2281	46.8174	20	35.3485
ILMN_2089875	TNFSF4	tumor necrosis factor (ligand) superfamily, member 4 (tax-transcriptionally activated glycoprotein 1, 34kDa) (TNFSF4), mRNA.	7292	37.4562	20	49.165	35.5404
ILMN_1704418	FOXD1	forkhead box D1 (FOXD1), mRNA.	2297	27.9923	20	20	22.6641
ILMN_1678191	GDF10	growth differentiation factor 10 (GDF10), mRNA.	2662	20	22.2131	66.7391	36.3174
ILMN_1709350	CXCL3	chemokine (C-X-C motif) ligand 3 (CXCL3), mRNA.	2921	43.9474	39.5187	37.0621	40.176
ILMN_2188966	IGFALS	insulin-like growth factor binding protein, acid labile subunit (IGFALS), mRNA.	3483	55.8801	20	20	31.96
ILMN_1711208	CELSR2	cadherin, EGF LAG seven-pass G-type receptor 2 (flamingo homolog, Drosophila) (CELSR2), mRNA.	1952	20	34.4525	45.7584	33.4036
ILMN_1725519	CCL11	chemokine (C-C motif) ligand 11 (CCL11), mRNA.	6356	57.5619	31.0092	31.087	39.886
ILMN_2044645	CGB1	chorionic gonadotropin, beta polypeptide 1 (CGB1), mRNA.	114335	21.3471	34.2242	35.633	30.4014
ILMN_1740871	FGF5	fibroblast growth factor 5 (FGF5), transcript variant 1, mRNA.	2250	20	70.8419	27.6793	39.5071
ILMN_1795706	WNT6	wingless-type MMTV integration site family, member 6 (WNT6), mRNA.	7475	49.3924	47.7646	20	39.0523
ILMN_2399463	VAV3	vav 3 guanine nucleotide exchange factor (VAV3), transcript variant 1, mRNA.	10451	60.7504	20	36.3769	39.0424
ILMN_1752559	FBS1	fibrosin 1 (FBS1), mRNA.	64319	20	57.3149	28.9579	35.4242
ILMN_1708569	PMCHL2	pro-melanin-concentrating hormone-like 2 (PMCHL2), mRNA.	5370	20	32.357	38.6362	30.3311
ILMN_1673880	EFEMP1	EGF-containing fibulin-like extracellular matrix protein 1 (EFEMP1), transcript variant 1, mRNA.	2202	20	20	20	20
ILMN_2413473	GH2	growth hormone 2 (GH2), transcript variant 4, mRNA.	2689	53.3571	41.5297	20	38.2956
ILMN_1685982	PDGFA	platelet-derived growth factor alpha polypeptide (PDGFA), transcript variant 2, mRNA.	5154	27.1273	22.3428	51.7725	33.7475
ILMN_1704247	LAMA3	laminin, alpha 3 (LAMA3), transcript variant 2, mRNA.	3909	33.821	20	21.2112	25.0107
ILMN_1741168	SPRY4	sprouty homolog 4 (Drosophila) (SPRY4), mRNA.	81848	41.5467	21.2884	33.3244	32.0532
ILMN_1706440	MDK	midkine (neurite growth-promoting factor 2) (MDK), transcript variant 3, mRNA.	4192	20	70.5194	20	36.8398
ILMN_1724396	GCG	glucagon (GCG), mRNA.	2641	23.3063	24.133	46.15	31.1964
ILMN_1754002	IL1F8	interleukin 1 family, member 8 (eta) (IL1F8), transcript variant 2, mRNA.	27177	28.2824	20	20	22.7608
ILMN_1798803	BMP1	bone morphogenetic protein 1 (BMP1), transcript variant BMP1-5, mRNA.	649	21.9283	24.151	50.2626	32.114
ILMN_1734176	CGA	glycoprotein hormones, alpha polypeptide (CGA), mRNA.	1081	22.5659	21.6382	23.4586	22.5542
ILMN_1685714	INHBB	inhibin, beta B (activin AB beta polypeptide) (INHBB), mRNA.	3625	20	20	35.574	25.1913
ILMN_1811954	NRG1	neuregulin 1 (NRG1), transcript variant ndf43, mRNA.	3084	33.4895	35.1806	27.8942	32.1881
ILMN_1775373	CMTM5	CKLF-like MARVEL transmembrane domain containing 5 (CMTM5), transcript variant 3, mRNA.	116173	51.2081	31.0291	20	34.0791
ILMN_1679678	FSD1L	fibronectin type III and SPRY domain containing 1-like (FSD1L), transcript variant 1, mRNA.	83856	30.8004	20	28.9275	26.576
ILMN_2327244	CALCA	calcitonin-related polypeptide alpha (CALCA), transcript variant 2, mRNA.	796	20	20	61.1241	33.708
ILMN_2171649	CGB2	chorionic gonadotropin, beta polypeptide 2 (CGB2), mRNA.	114336	60.724	20	20	33.5747
ILMN_1740269	WNT2B	wingless-type MMTV integration site family, member 2B (WNT2B), transcript variant WNT-2B2, mRNA.	7482	20	21.4051	20	20.4684
ILMN_1793988	BDNF	brain-derived neurotrophic factor (BDNF), transcript variant 3, mRNA.	627	20	25.4696	28.5753	24.6816
ILMN_1743570	CEACAM3	carcinoembryonic antigen-related cell adhesion molecule 3 (CEACAM3), mRNA.	1084	22.5719	29.1454	36.1911	29.3028
ILMN_1737817	CCL25	chemokine (C-C motif) ligand 25 (CCL25), mRNA.	6370	21.2824	45.7895	31.5158	32.8626
ILMN_1789994	BMP1	bone morphogenetic protein 1 (BMP1), transcript variant BMP1-2, mRNA.	649	29.6238	23.8948	23.3965	25.6384
ILMN_1680003	TNFSF12	tumor necrosis factor (ligand) superfamily, member 12 (TNFSF12), transcript variant 2, mRNA.	8742	57.2816	22.0178	20	33.0998
ILMN_2222688	TMSB4X	thymosin, beta 4, X-linked (TMSB4X), mRNA.	7114	20	44.8957	30.5304	31.8087
ILMN_2406184	TAC3	tachykinin 3 (TAC3), mRNA.	6866	36.968	23.4203	30.0037	30.1307
ILMN_1712537	NODAL	nodal homolog (mouse) (NODAL), mRNA.	4838	57.3427	20	20	32.4476
ILMN_1769280	SPRY1	sprouty homolog 1, antagonist of FGF signaling (Drosophila) (SPRY1), transcript variant 1, mRNA.	10252	21.3039	31.0678	35.0751	29.1489
ILMN_1771827	AIF1	allograft inflammatory factor 1 (AIF1), transcript variant 2, mRNA.	199	26.7194	26.6638	20.2033	24.5288
ILMN_1788107	IL11	interleukin 11 (IL11), mRNA.	3589	52.487	20	20	30.829
ILMN_1759501	TNFSF15	tumor necrosis factor (ligand) superfamily, member 15 (TNFSF15), mRNA.	9966	21.0668	22.5823	25.9892	23.2128
ILMN_1773352	CCL5	chemokine (C-C motif) ligand 5 (CCL5), mRNA.	6352	20	29.0842	43.9005	30.9949
ILMN_1678574	IFNA8	interferon, alpha 8 (IFNA8), mRNA.	3445	28.8338	20	20	22.9446
ILMN_1761927	IL1F8	interleukin 1 family, member 8 (eta) (IL1F8), transcript variant 1, mRNA.	27177	28.8945	24.7739	37.9274	30.532
ILMN_2081070	BTC	betacellulin (BTC), mRNA.	685	20	37.16	20	25.72
ILMN_1791759	CXCL10	chemokine (C-X-C motif) ligand 10 (CXCL10), mRNA.	3627	23.7872	20	20	21.2624
ILMN_1775501	IL1B	interleukin 1, beta (IL1B), mRNA.	3553	50.6575	20	20	30.2192
ILMN_1674440	SH2D3C	SH2 domain containing 3C (SH2D3C), transcript variant 1, mRNA.	10044	28.6902	21.4352	20	23.3751
ILMN_1718792	XCL1	chemokine (C motif) ligand 1 (XCL1), mRNA.	6375	20	20	20	20
ILMN_1794638	VIP	vasoactive intestinal peptide (VIP), transcript variant 2, mRNA.	7432	47.1363	23.0022	20	30.0461
ILMN_1782661	PDGFA	PREDICTED: platelet-derived growth factor alpha polypeptide, transcript variant 3 (PDGFA), mRNA.	5154	47.2047	22.0826	20	29.7624
ILMN_1666966	INS	insulin (INS), mRNA.	3630	34.0028	34.7727	20	29.5918
ILMN_2290068	VAV3	vav 3 guanine nucleotide exchange factor (VAV3), transcript variant 1, mRNA.	10451	26.1141	20	42.2605	29.4582
ILMN_2224955	XCL1	chemokine (C motif) ligand 1 (XCL1), mRNA.	6375	31.1146	36.4333	20	29.1827
ILMN_1740585	UMOD	uromodulin (UMOD), transcript variant 1, mRNA.	7369	24.5812	20	20	21.5271
ILMN_2110561	IFNA8	interferon, alpha 8 (IFNA8), mRNA.	3445	24.8634	30.3794	20.5767	25.2732
ILMN_1665250	EFEMP1	EGF-containing fibulin-like extracellular matrix protein 1 (EFEMP1), transcript variant 2, mRNA.	2202	22.702	26.4287	30.2109	26.4472
ILMN_1799519	IL1F8	interleukin 1 family, member 8 (eta) (IL1F8), transcript variant 1, mRNA.	27177	21.1519	20	25.9526	22.3682
ILMN_2086965	CCL1	chemokine (C-C motif) ligand 1 (CCL1), mRNA.	6346	44.2162	20	20	28.0721
ILMN_1697733	CST6	PREDICTED: cystatin E/M (CST6), mRNA.	1474	20	32.9235	20	24.3078
ILMN_2132379	TDGF1	teratocarcinoma-derived growth factor 1 (TDGF1), mRNA.	6997	24.7382	20	38.8647	27.8676
ILMN_1765986	INHBC	inhibin, beta C (INHBC), mRNA.	3626	30.594	20	32.6926	27.7622
ILMN_2391071	CSH2	chorionic somatomammotropin hormone 2 (CSH2), transcript variant 2, mRNA.	1443	25.2592	23.2505	34.5591	27.6896
ILMN_1679215	WNT16	wingless-type MMTV integration site family, member 16 (WNT16), transcript variant 2, mRNA.	51384	20	20	42.8676	27.6225
ILMN_1781390	FGF17	fibroblast growth factor 17 (FGF17), mRNA.	8822	20	20	42.6708	27.5569
ILMN_2056087	IGF1	insulin-like growth factor 1 (somatomedin C) (IGF1), mRNA.	3479	37.755	23.2498	20	27.0016
ILMN_1715603	IL23A	interleukin 23, alpha subunit p19 (IL23A), mRNA.	51561	27.5857	20	34.9502	27.512
ILMN_1795681	TDGF1	teratocarcinoma-derived growth factor 1 (TDGF1), mRNA.	6997	25.5775	20.8502	36.0499	27.4926
ILMN_1668099	CFC1	cripto, FRL-1, cryptic family 1 (CFC1), mRNA.	55997	26.5978	32.8855	20	26.4944
ILMN_1783444	DVL1	dishevelled, dsh homolog 1 (Drosophila) (DVL1), transcript variant 2, mRNA.	1855	20	26.571	33.3858	26.6523
ILMN_1756443	INHA	inhibin, alpha (INHA), mRNA.	3623	29.2405	20	20	23.0802
ILMN_1726175	ITGAX	integrin, alpha X (complement component 3 receptor 4 subunit) (ITGAX), mRNA.	3687	20	20	20	20
ILMN_2067890	CXCL11	chemokine (C-X-C motif) ligand 11 (CXCL11), mRNA.	6373	20	38.1783	20	26.0594
ILMN_2406151	UMOD	uromodulin (UMOD), transcript variant 2, mRNA.	7369	20	22.5298	35.1818	25.9039
ILMN_1717904	SORBS3	sorbin and SH3 domain containing 3 (SORBS3), transcript variant 1, mRNA.	10174	21.7285	31.7757	23.9974	25.8339
ILMN_1812526	TGFB2	transforming growth factor, beta 2 (TGFB2), mRNA.	7042	20	20	20	20
ILMN_1688892	LAMA3	laminin, alpha 3 (LAMA3), transcript variant 1, mRNA.	3909	28.2249	28.1716	20	25.4655
ILMN_2161577	CXCL6	chemokine (C-X-C motif) ligand 6 (granulocyte chemotactic protein 2) (CXCL6), mRNA.	6372	21.0642	20.7115	34.3194	25.365
ILMN_1807034	CALCA	calcitonin-related polypeptide alpha (CALCA), transcript variant 3, mRNA.	796	21.5239	22.1079	27.1511	23.5943
ILMN_1785312	IL15	interleukin 15 (IL15), transcript variant 2, mRNA.	3600	20	22.8867	32.8515	25.2461
ILMN_1809543	BDNF	brain-derived neurotrophic factor (BDNF), transcript variant 5, mRNA.	627	25.4201	20	26.6094	24.0098
ILMN_2273053	IL15	interleukin 15 (IL15), transcript variant 1, mRNA.	3600	20	35.3446	20	25.1149
ILMN_1678816	GREM2	gremlin 2, cysteine knot superfamily, homolog (Xenopus laevis) (GREM2), mRNA.	64388	23.3063	24.0523	27.9669	25.1085
ILMN_1655632	DVL1	dishevelled, dsh homolog 1 (Drosophila) (DVL1), mRNA.	1855	24.8634	24.2307	20.5877	23.2273
ILMN_1695128	ZFYVE9	zinc finger, FYVE domain containing 9 (ZFYVE9), transcript variant 2, mRNA.	9372	31.8677	20.8379	20	24.2352
ILMN_2293594	LAMA3	laminin, alpha 3 (LAMA3), transcript variant 1, mRNA.	3909	20	20	35.0295	25.0098
ILMN_1660317	LEFTY1	left-right determination factor 1 (LEFTY1), mRNA.	10637	20	20	20	20
ILMN_1781450	CMTM4	PREDICTED: CKLF-like MARVEL transmembrane domain containing 4 (CMTM4), mRNA.	146223	20	25.5553	20	21.8518
ILMN_2113606	CCL27	chemokine (C-C motif) ligand 27 (CCL27), mRNA.	10850	20	32.861	20	24.287
ILMN_2297205	ATRN	attractin (ATRN), transcript variant 1, mRNA.	8455	22.5659	21.6382	29.6354	24.6132
ILMN_1774685	IL24	interleukin 24 (IL24), transcript variant 1, mRNA.	11009	33.5655	20	20	24.5218
ILMN_2083946	TGFA	transforming growth factor, alpha (TGFA), mRNA.	7039	32.6114	20	20	24.2038
ILMN_2097997	IFNE1	interferon epsilon 1 (IFNE1), mRNA.	338376	20	20	20	20
ILMN_1709734	BMP4	bone morphogenetic protein 4 (BMP4), transcript variant 1, mRNA.	652	20	31.7295	20	23.9098
ILMN_1734855	SELPLG	selectin P ligand (SELPLG), mRNA.	6404	22.4798	29.1756	20	23.8851
ILMN_2223561	CRHBP	corticotropin releasing hormone binding protein (CRHBP), mRNA.	1393	28.1268	20	20	22.7089
ILMN_1801586	HGF	hepatocyte growth factor (hepapoietin A; scatter factor) (HGF), transcript variant 1, mRNA.	3082	20	22.6429	28.6424	23.7618
ILMN_1711712	GAS2L2	growth arrest-specific 2 like 2 (GAS2L2), mRNA.	246176	20	20	30.791	23.597
ILMN_2370535	GAS2L1	growth arrest-specific 2 like 1 (GAS2L1), transcript variant 1, mRNA.	10634	20	29.7069	20	23.2356
ILMN_1765187	LHB	luteinizing hormone beta polypeptide (LHB), mRNA.	3972	27.9538	20.7709	20	22.9082
ILMN_1747019	PDYN	prodynorphin (PDYN), mRNA.	5173	20	20	20	20
ILMN_1781614	GAS6	PREDICTED: growth arrest-specific 6, transcript variant 5 (GAS6), mRNA.	2621	20	20	28.2135	22.7378
ILMN_1691937	CSH1	chorionic somatomammotropin hormone 1 (placental lactogen) (CSH1), transcript variant 2, mRNA.	1442	28.116	20	20	22.7053
ILMN_1788109	IL17C	interleukin 17C (IL17C), mRNA.	27189	20	20	20	20
ILMN_1748323	CXCL14	chemokine (C-X-C motif) ligand 14 (CXCL14), mRNA.	9547	21.5242	25.5742	20	22.3662
ILMN_2188862	GDF15	growth differentiation factor 15 (GDF15), mRNA.	9518	20	26.8545	20	22.2848
ILMN_1699735	FGF1	fibroblast growth factor 1 (acidic) (FGF1), transcript variant 1, mRNA.	2246	20	20	20	20
ILMN_1737695	PDGFB	platelet-derived growth factor beta polypeptide (simian sarcoma viral (v-sis) oncogene homolog) (PDGFB), transcript variant 1, mRNA.	5155	20	20	20	20
ILMN_2321648	SH2D3C	SH2 domain containing 3C (SH2D3C), transcript variant 1, mRNA.	10044	20	20	21.6381	20.546
ILMN_2406084	ITGA11	integrin, alpha 11 (ITGA11), transcript variant 2, mRNA.	22801	20	20	20	20
ILMN_1673175	TNFSF11	tumor necrosis factor (ligand) superfamily, member 11 (TNFSF11), transcript variant 1, mRNA.	8600	20	25.1409	20	21.7136
ILMN_1659354	GH2	growth hormone 2 (GH2), transcript variant 3, mRNA.	2689	20	20	24.9799	21.66
ILMN_1778575	WNT7A	wingless-type MMTV integration site family, member 7A (WNT7A), mRNA.	7476	20	20	24.9647	21.6549
ILMN_1694011	WNT2	wingless-type MMTV integration site family member 2 (WNT2), mRNA.	7472	20	21.2105	23.239	21.4831
ILMN_1810283	FGF12	fibroblast growth factor 12 (FGF12), transcript variant 1, mRNA.	2257	20	21.0005	20	20.3335
ILMN_2170095	PMCH	pro-melanin-concentrating hormone (PMCH), mRNA.	5367	22.5659	21.6656	20	21.4105
ILMN_1688663	IFNA1	interferon, alpha 1 (IFNA1), mRNA.	3439	20	24.2259	20	21.4086
ILMN_1707612	FIGF	c-fos induced growth factor (vascular endothelial growth factor D) (FIGF), mRNA.	2277	24.2071	20	20	21.4024
ILMN_1706644	BDNF	brain-derived neurotrophic factor (BDNF), transcript variant 6, mRNA.	627	20	24.0959	20	21.3653
ILMN_1705769	IL7	interleukin 7 (IL7), mRNA.	3574	20	20	23.9006	21.3002
ILMN_1698186	IFNA2	interferon, alpha 2 (IFNA2), mRNA.	3440	23.4304	20	20	21.1435
ILMN_1704000	IL1F6	interleukin 1 family, member 6 (epsilon) (IL1F6), mRNA.	27179	20	21.2884	20	20.4294
ILMN_1791688	BMP10	bone morphogenetic protein 10 (BMP10), mRNA.	27302	20	23.0164	20	21.0055
ILMN_1779234	CXCL6	chemokine (C-X-C motif) ligand 6 (granulocyte chemotactic protein 2) (CXCL6), mRNA.	6372	20	22.6429	20	20.881
ILMN_1776023	IFNA7	interferon, alpha 7 (IFNA7), mRNA.	3444	22.6149	20	20	20.8716
ILMN_1815232	OTOG	PREDICTED: otogelin (OTOG), mRNA.	340990	22.4327	20	20	20.8109
ILMN_1661476	TAC4	tachykinin 4 (hemokinin) (TAC4), transcript variant alpha, mRNA.	255061	20	22.4271	20	20.809
ILMN_1790227	IGFL2	IGF-like family member 2 (IGFL2), mRNA.	147920	20	21.2038	20	20.4013
ILMN_1728106	TNF	tumor necrosis factor (TNF superfamily, member 2) (TNF), mRNA.	7124	20	21.4073	20	20.4691
ILMN_1761910	BDNF	brain-derived neurotrophic factor (BDNF), transcript variant 4, mRNA.	627	20	20	20	20
ILMN_2298888	NRG1	neuregulin 1 (NRG1), transcript variant GGF2, mRNA.	3084	20.9704	20	20	20.3235
ILMN_2298051	CKLF	chemokine-like factor (CKLF), transcript variant 6, mRNA.	51192	20	20	20	20
ILMN_1657607	NRG1	neuregulin 1 (NRG1), transcript variant HRG-gamma, mRNA.	3084	20	20	20.4785	20.1595
ILMN_1722527	LECT1	leukocyte cell derived chemotaxin 1 (LECT1), transcript variant 1, mRNA.	11061	20	20	20	20
ILMN_2091412	FLT3LG	fms-related tyrosine kinase 3 ligand (FLT3LG), mRNA.	2323	20	20	20	20
ILMN_1660995	AMH	anti-Mullerian hormone (AMH), mRNA.	268	20	20	20	20
ILMN_3250879	ANGPT2	angiopoietin 2 (ANGPT2), transcript variant 2, mRNA.	285	20	20	20	20
ILMN_2145501	ANGPTL1	angiopoietin-like 1 (ANGPTL1), mRNA.	9068	20	20	20	20
ILMN_1674376	ANGPTL4	angiopoietin-like 4 (ANGPTL4), transcript variant 1, mRNA.	51129	20	20	20	20
ILMN_1804421	AREG	amphiregulin (AREG), mRNA.	374	20	20	20	20
ILMN_1762952	ARTN	artemin (ARTN), transcript variant 2, mRNA.	9048	20	20	20	20
ILMN_1727040	ARTN	artemin (ARTN), transcript variant 1, mRNA.	9048	20	20	20	20
ILMN_1773295	ARTN	artemin (ARTN), transcript variant 3, mRNA.	9048	20	20	20	20
ILMN_1803691	ARTN	artemin (ARTN), transcript variant 2, mRNA.	9048	20	20	20	20
ILMN_1733970	BAG1	BCL2-associated athanogene (BAG1), mRNA.	573	20	20	20	20
ILMN_1719820	BDNF	brain-derived neurotrophic factor (BDNF), transcript variant 2, mRNA.	627	20	20	20	20
ILMN_1712712	BDNF	brain-derived neurotrophic factor (BDNF), transcript variant 1, mRNA.	627	20	20	20	20
ILMN_2295290	BMP1	bone morphogenetic protein 1 (BMP1), transcript variant BMP1-2, mRNA.	649	20	20	20	20
ILMN_1800776	BMP1	bone morphogenetic protein 1 (BMP1), transcript variant BMP1-4, mRNA.	649	20	20	20	20
ILMN_1682661	BMP3	bone morphogenetic protein 3 (BMP3), mRNA.	651	20	20	20	20
ILMN_1693749	BMP4	bone morphogenetic protein 4 (BMP4), transcript variant 3, mRNA.	652	20	20	20	20
ILMN_1702566	CALCA	calcitonin-related polypeptide alpha (CALCA), transcript variant 1, mRNA.	796	20	20	20	20
ILMN_1783593	CCL13	chemokine (C-C motif) ligand 13 (CCL13), mRNA.	6357	20	20	20	20
ILMN_2045324	CCL16	chemokine (C-C motif) ligand 16 (CCL16), mRNA.	6360	20	20	20	20
ILMN_1769129	CCL19	chemokine (C-C motif) ligand 19 (CCL19), mRNA.	6363	20	20	20	20
ILMN_1764030	CCL23	chemokine (C-C motif) ligand 23 (CCL23), transcript variant CKbeta8-1, mRNA.	6368	20	20	20	20
ILMN_1686109	CCL23	chemokine (C-C motif) ligand 23 (CCL23), transcript variant CKbeta8, mRNA.	6368	20	20	20	20
ILMN_1653766	CCL24	chemokine (C-C motif) ligand 24 (CCL24), mRNA.	6369	20	20	20	20
ILMN_1782596	CCL25	chemokine (C-C motif) ligand 25 (CCL25), mRNA.	6370	20	20	20	20
ILMN_1674563	CCL4	chemokine (C-C motif) ligand 4 (CCL4), mRNA.	6351	20	20	20	20
ILMN_2115143	CER1	cerberus 1, cysteine knot superfamily, homolog (Xenopus laevis) (CER1), mRNA.	9350	20	20	20	20
ILMN_1719750	CGB1	chorionic gonadotropin, beta polypeptide 1 (CGB1), mRNA.	114335	20	20	20	20
ILMN_1795582	CHRD	chordin (CHRD), mRNA.	8646	20	20	20	20
ILMN_1799030	CMTM2	CKLF-like MARVEL transmembrane domain containing 2 (CMTM2), mRNA.	146225	20	20	20	20
ILMN_1729514	CMTM4	CKLF-like MARVEL transmembrane domain containing 4 (CMTM4), transcript variant 2, mRNA.	146223	20	20	20	20
ILMN_1773113	CNTF	ciliary neurotrophic factor (CNTF), mRNA.	1270	20	20	20	20
ILMN_1710394	CNTNAP5	contactin associated protein-like 5 (CNTNAP5), mRNA.	129684	20	20	20	20
ILMN_2390504	CNTNAP5	contactin associated protein-like 5 (CNTNAP5), transcript variant 2, mRNA.	129684	20	20	20	20
ILMN_1811289	COL4A6	collagen, type IV, alpha 6 (COL4A6), transcript variant B, mRNA.	1288	20	20	20	20
ILMN_1813021	COL4A6	collagen, type IV, alpha 6 (COL4A6), transcript variant A, mRNA.	1288	20	20	20	20
ILMN_1668035	CRH	corticotropin releasing hormone (CRH), mRNA.	1392	20	20	20	20
ILMN_1733402	CSF1	colony stimulating factor 1 (macrophage) (CSF1), transcript variant 4, mRNA.	1435	20	20	20	20
ILMN_1805930	CSF1	colony stimulating factor 1 (macrophage) (CSF1), transcript variant 4, mRNA.	1435	20	20	20	20
ILMN_2302947	CSF1	colony stimulating factor 1 (macrophage) (CSF1), transcript variant 1, mRNA.	1435	20	20	20	20
ILMN_1697069	CSF3	colony stimulating factor 3 (granulocyte) (CSF3), transcript variant 1, mRNA.	1440	20	20	20	20
ILMN_2322768	CSF3	colony stimulating factor 3 (granulocyte) (CSF3), transcript variant 1, mRNA.	1440	20	20	20	20
ILMN_1706852	CSF3	colony stimulating factor 3 (granulocyte) (CSF3), transcript variant 3, mRNA.	1440	20	20	20	20
ILMN_2363475	CSH1	chorionic somatomammotropin hormone 1 (placental lactogen) (CSH1), transcript variant 1, mRNA.	1442	20	20	20	20
ILMN_2285280	CSH2	chorionic somatomammotropin hormone 2 (CSH2), transcript variant 2, mRNA.	1443	20	20	20	20
ILMN_2403566	CSHL1	chorionic somatomammotropin hormone-like 1 (CSHL1), transcript variant 2, mRNA.	1444	20	20	20	20
ILMN_1753449	CST1	cystatin SN (CST1), mRNA.	1469	20	20	20	20
ILMN_1653748	CST11	cystatin 11 (CST11), transcript variant 1, mRNA.	140880	20	20	20	20
ILMN_1697370	CST11	cystatin 11 (CST11), transcript variant 2, mRNA.	140880	20	20	20	20
ILMN_1673843	CST2	cystatin SA (CST2), mRNA.	1470	20	20	20	20
ILMN_1698666	CST6	cystatin E/M (CST6), mRNA.	1474	20	20	20	20
ILMN_1680462	CST6	PREDICTED: cystatin E/M (CST6), mRNA.	1474	20	20	20	20
ILMN_1720485	CST9L	cystatin 9-like (mouse) (CST9L), mRNA.	128821	20	20	20	20
ILMN_1669888	CSTA	cystatin A (stefin A) (CSTA), mRNA.	1475	20	20	20	20
ILMN_1726328	CSTL1	cystatin-like 1 (CSTL1), mRNA.	128817	20	20	20	20
ILMN_2067895	CXCL11	chemokine (C-X-C motif) ligand 11 (CXCL11), mRNA.	6373	20	20	20	20
ILMN_1672278	CXCL16	chemokine (C-X-C motif) ligand 16 (CXCL16), mRNA.	58191	20	20	20	20
ILMN_1749162	DIO2	deiodinase, iodothyronine, type II (DIO2), transcript variant 1, mRNA.	1734	20	20	20	20
ILMN_2174189	DKK1	dickkopf homolog 1 (Xenopus laevis) (DKK1), mRNA.	22943	20	20	20	20
ILMN_1712729	DKK4	dickkopf homolog 4 (Xenopus laevis) (DKK4), mRNA.	27121	20	20	20	20
ILMN_1690174	DLL4	delta-like 4 (Drosophila) (DLL4), mRNA.	54567	20	20	20	20
ILMN_1791679	DNER	delta/notch-like EGF repeat containing (DNER), mRNA.	92737	20	20	20	20
ILMN_1797971	DTX2	PREDICTED: deltex homolog 2 (Drosophila) (DTX2), mRNA.	113878	20	20	20	20
ILMN_2358886	EDN3	endothelin 3 (EDN3), transcript variant 3, mRNA.	1908	20	20	20	20
ILMN_1703205	EDN3	endothelin 3 (EDN3), transcript variant 2, mRNA.	1908	20	20	20	20
ILMN_1665671	EPO	erythropoietin (EPO), mRNA.	2056	20	20	20	20
ILMN_2110110	FGF10	fibroblast growth factor 10 (FGF10), mRNA.	2255	20	20	20	20
ILMN_1653826	FGF13	fibroblast growth factor 13 (FGF13), transcript variant 1B, mRNA.	2258	20	20	20	20
ILMN_1751495	FGF14	fibroblast growth factor 14 (FGF14), transcript variant 2, mRNA.	2259	20	20	20	20
ILMN_1732976	FGF14	fibroblast growth factor 14 (FGF14), transcript variant 1, mRNA.	2259	20	20	20	20
ILMN_1785564	FGF16	fibroblast growth factor 16 (FGF16), mRNA.	8823	20	20	20	20
ILMN_1760909	FGF19	fibroblast growth factor 19 (FGF19), mRNA.	9965	20	20	20	20
ILMN_2095633	FGF22	fibroblast growth factor 22 (FGF22), mRNA.	27006	20	20	20	20
ILMN_2071316	FGF23	fibroblast growth factor 23 (FGF23), mRNA.	8074	20	20	20	20
ILMN_1723227	FGF3	fibroblast growth factor 3 (murine mammary tumor virus integration site (v-int-2) oncogene homolog) (FGF3), mRNA.	2248	20	20	20	20
ILMN_1812517	FGF8	fibroblast growth factor 8 (androgen-induced) (FGF8), transcript variant E, mRNA.	2253	20	20	20	20
ILMN_2345749	FGF8	fibroblast growth factor 8 (androgen-induced) (FGF8), transcript variant B, mRNA.	2253	20	20	20	20
ILMN_1712896	FST	follistatin (FST), transcript variant FST317, mRNA.	10468	20	20	20	20
ILMN_1682015	GAL	galanin prepropeptide (GAL), mRNA.	51083	20	20	20	20
ILMN_1724059	GAS2L1	growth arrest-specific 2 like 1 (GAS2L1), transcript variant 2, mRNA.	10634	20	20	20	20
ILMN_1792777	GAS2L1	growth arrest-specific 2 like 1 (GAS2L1), transcript variant 3, mRNA.	10634	20	20	20	20
ILMN_2045576	GAS2L2	growth arrest-specific 2 like 2 (GAS2L2), mRNA.	246176	20	20	20	20
ILMN_1687018	GAS7	growth arrest-specific 7 (GAS7), transcript variant b, mRNA.	8522	20	20	20	20
ILMN_1790080	GAS7	growth arrest-specific 7 (GAS7), transcript variant c, mRNA.	8522	20	20	20	20
ILMN_2274571	GAS7	growth arrest-specific 7 (GAS7), transcript variant a, mRNA.	8522	20	20	20	20
ILMN_1712721	GAST	gastrin (GAST), mRNA.	2520	20	20	20	20
ILMN_2210111	GDF3	growth differentiation factor 3 (GDF3), mRNA.	9573	20	20	20	20
ILMN_1796471	GDF5	growth differentiation factor 5 (GDF5), mRNA.	8200	20	20	20	20
ILMN_1757441	GDF6	growth differentiation factor 6 (GDF6), mRNA.	392255	20	20	20	20
ILMN_2150175	GDF6	growth differentiation factor 6 (GDF6), mRNA.	392255	20	20	20	20
ILMN_1803881	GDF7	growth differentiation factor 7 (GDF7), mRNA.	151449	20	20	20	20
ILMN_1705019	GDNF	glial cell derived neurotrophic factor (GDNF), transcript variant 3, mRNA.	2668	20	20	20	20
ILMN_1662492	GDNF	glial cell derived neurotrophic factor (GDNF), transcript variant 1, mRNA.	2668	20	20	20	20
ILMN_1781261	GH1	growth hormone 1 (GH1), transcript variant 5, mRNA.	2688	20	20	20	20
ILMN_2328874	GH1	growth hormone 1 (GH1), transcript variant 3, mRNA.	2688	20	20	20	20
ILMN_2296450	GH2	growth hormone 2 (GH2), transcript variant 2, mRNA.	2689	20	20	20	20
ILMN_1673805	GIP	gastric inhibitory polypeptide (GIP), mRNA.	2695	20	20	20	20
ILMN_1749448	GLMN	glomulin, FKBP associated protein (GLMN), mRNA.	11146	20	20	20	20
ILMN_2124585	GREM1	gremlin 1, cysteine knot superfamily, homolog (Xenopus laevis) (GREM1), mRNA.	26585	20	20	20	20
ILMN_2413323	GRP	gastrin-releasing peptide (GRP), transcript variant 3, mRNA.	2922	20	20	20	20
ILMN_1777199	GRP	gastrin-releasing peptide (GRP), transcript variant 3, mRNA.	2922	20	20	20	20
ILMN_1779673	HDGFL1	hepatoma derived growth factor-like 1 (HDGFL1), mRNA.	154150	20	20	20	20
ILMN_1757838	HGF	hepatocyte growth factor (hepapoietin A; scatter factor) (HGF), transcript variant 5, mRNA.	3082	20	20	20	20
ILMN_1790149	HGF	hepatocyte growth factor (hepapoietin A; scatter factor) (HGF), transcript variant 3, mRNA.	3082	20	20	20	20
ILMN_1769988	IFNA10	interferon, alpha 10 (IFNA10), mRNA.	3446	20	20	20	20
ILMN_2186745	IFNA7	interferon, alpha 7 (IFNA7), mRNA.	3444	20	20	20	20
ILMN_1734781	IFNE1	interferon epsilon 1 (IFNE1), mRNA.	338376	20	20	20	20
ILMN_2207291	IFNG	interferon, gamma (IFNG), mRNA.	3458	20	20	20	20
ILMN_2176225	IFNW1	interferon, omega 1 (IFNW1), mRNA.	3467	20	20	20	20
ILMN_2298035	IGF2	insulin-like growth factor 2 (somatomedin A) (IGF2), transcript variant 2, mRNA.	3481	20	20	20	20
ILMN_1743950	IGFL1	IGF-like family member 1 (IGFL1), mRNA.	374918	20	20	20	20
ILMN_1674167	IL10	interleukin 10 (IL10), mRNA.	3586	20	20	20	20
ILMN_1671353	IL12A	interleukin 12A (natural killer cell stimulatory factor 1, cytotoxic lymphocyte maturation factor 1, p35) (IL12A), mRNA.	3592	20	20	20	20
ILMN_1681132	IL12B	interleukin 12B (natural killer cell stimulatory factor 2, cytotoxic lymphocyte maturation factor 2, p40) (IL12B), mRNA.	3593	20	20	20	20
ILMN_2369221	IL15	interleukin 15 (IL15), transcript variant 1, mRNA.	3600	20	20	20	20
ILMN_2290628	IL16	interleukin 16 (lymphocyte chemoattractant factor) (IL16), transcript variant 2, mRNA.	3603	20	20	20	20
ILMN_1813572	IL16	interleukin 16 (lymphocyte chemoattractant factor) (IL16), transcript variant 2, mRNA.	3603	20	20	20	20
ILMN_1799575	IL19	interleukin 19 (IL19), transcript variant 2, mRNA.	29949	20	20	20	20
ILMN_1682592	IL19	interleukin 19 (IL19), transcript variant 2, mRNA.	29949	20	20	20	20
ILMN_1658483	IL1A	interleukin 1, alpha (IL1A), mRNA.	3552	20	20	20	20
ILMN_1759141	IL1F5	interleukin 1 family, member 5 (delta) (IL1F5), transcript variant 1, mRNA.	26525	20	20	20	20
ILMN_1804901	IL1F5	interleukin 1 family, member 5 (delta) (IL1F5), transcript variant 2, mRNA.	26525	20	20	20	20
ILMN_1697710	IL1F7	interleukin 1 family, member 7 (zeta) (IL1F7), transcript variant 1, mRNA.	27178	20	20	20	20
ILMN_2353936	IL1F7	interleukin 1 family, member 7 (zeta) (IL1F7), transcript variant 4, mRNA.	27178	20	20	20	20
ILMN_1704321	IL2	interleukin 2 (IL2), mRNA.	3558	20	20	20	20
ILMN_1725814	IL24	interleukin 24 (IL24), transcript variant 1, mRNA.	11009	20	20	20	20
ILMN_2401884	IL25	interleukin 25 (IL25), transcript variant 2, mRNA.	64806	20	20	20	20
ILMN_2123182	IL26	interleukin 26 (IL26), mRNA.	55801	20	20	20	20
ILMN_1768900	IL28B	interleukin 28B (interferon, lambda 3) (IL28B), mRNA.	282617	20	20	20	20
ILMN_2149624	IL29	interleukin 29 (interferon, lambda 1) (IL29), mRNA.	282618	20	20	20	20
ILMN_1684570	IL29	interleukin 29 (interferon, lambda 1) (IL29), mRNA.	282618	20	20	20	20
ILMN_2389080	IL4	interleukin 4 (IL4), transcript variant 1, mRNA.	3565	20	20	20	20
ILMN_2059744	IL7	interleukin 7 (IL7), mRNA.	3574	20	20	20	20
ILMN_1719547	INHBA	inhibin, beta A (INHBA), mRNA.	3624	20	20	20	20
ILMN_2226271	INSL3	insulin-like 3 (Leydig cell) (INSL3), mRNA.	3640	20	20	20	20
ILMN_1749591	ITGAL	integrin, alpha L (antigen CD11A (p180), lymphocyte function-associated antigen 1; alpha polypeptide) (ITGAL), mRNA.	3683	20	20	20	20
ILMN_2254635	ITGAX	integrin, alpha X (complement component 3 receptor 4 subunit) (ITGAX), mRNA.	3687	20	20	20	20
ILMN_1730176	ITGAX	PREDICTED: integrin, alpha X (complement component 3 receptor 4 subunit) (ITGAX), mRNA.	3687	20	20	20	20
ILMN_1784454	ITGB1	integrin, beta 1 (fibronectin receptor, beta polypeptide, antigen CD29 includes MDF2, MSK12) (ITGB1), transcript variant 1E, mRNA.	3688	20	20	20	20
ILMN_1754233	ITGB1	integrin, beta 1 (fibronectin receptor, beta polypeptide, antigen CD29 includes MDF2, MSK12) (ITGB1), transcript variant 1D, mRNA.	3688	20	20	20	20
ILMN_1658925	JAG2	jagged 2 (JAG2), transcript variant 1, mRNA.	3714	20	20	20	20
ILMN_1746232	KITLG	KIT ligand (KITLG), transcript variant b, mRNA.	4254	20	20	20	20
ILMN_2406035	LAMA3	laminin, alpha 3 (LAMA3), transcript variant 1, mRNA.	3909	20	20	20	20
ILMN_1715684	LAMB3	laminin, beta 3 (LAMB3), transcript variant 1, mRNA.	3914	20	20	20	20
ILMN_1800142	LAMB3	laminin, beta 3 (LAMB3), transcript variant 2, mRNA.	3914	20	20	20	20
ILMN_1680054	LAMB3	laminin, beta 3 (LAMB3), transcript variant 1, mRNA.	3914	20	20	20	20
ILMN_1673232	LASS1	LAG1 homolog, ceramide synthase 1 (LASS1), transcript variant 2, mRNA.	10715	20	20	20	20
ILMN_2398939	MBP	myelin basic protein (MBP), transcript variant 3, mRNA.	4155	20	20	20	20
ILMN_1702305	NCAM1	neural cell adhesion molecule 1 (NCAM1), transcript variant 1, mRNA.	4684	20	20	20	20
ILMN_1791588	NCAM1	neural cell adhesion molecule 1 (NCAM1), transcript variant 1, mRNA.	4684	20	20	20	20
ILMN_1731788	NRG1	neuregulin 1 (NRG1), transcript variant SMDF, mRNA.	3084	20	20	20	20
ILMN_1737252	NRG1	neuregulin 1 (NRG1), transcript variant GGF2, mRNA.	3084	20	20	20	20
ILMN_1737208	NTF5	neurotrophin 5 (neurotrophin 4/5) (NTF5), mRNA.	4909	20	20	20	20
ILMN_1692927	NTN1	netrin 1 (NTN1), mRNA.	9423	20	20	20	20
ILMN_1806448	NTNG2	netrin G2 (NTNG2), mRNA.	84628	20	20	20	20
ILMN_2189366	NTS	neurotensin (NTS), mRNA.	4922	20	20	20	20
ILMN_1688838	OGN	osteoglycin (OGN), transcript variant 1, mRNA.	4969	20	20	20	20
ILMN_1767037	PF4	platelet factor 4 (chemokine (C-X-C motif) ligand 4) (PF4), mRNA.	5196	20	20	20	20
ILMN_1806849	PMCHL2	pro-melanin-concentrating hormone-like 2 (PMCHL2), mRNA.	5370	20	20	20	20
ILMN_1800038	SDC1	syndecan 1 (SDC1), transcript variant 1, mRNA.	6382	20	20	20	20
ILMN_1652693	SHH	sonic hedgehog homolog (Drosophila) (SHH), mRNA.	6469	20	20	20	20
ILMN_2261099	SORBS3	sorbin and SH3 domain containing 3 (SORBS3), transcript variant 2, mRNA.	10174	20	20	20	20
ILMN_1791078	SPRY3	sprouty homolog 3 (Drosophila) (SPRY3), mRNA.	10251	20	20	20	20
ILMN_1742881	SYT1	synaptotagmin I (SYT1), mRNA.	6857	20	20	20	20
ILMN_1784889	TAC3	tachykinin 3 (neuromedin K, neurokinin beta) (TAC3), transcript variant 1, mRNA.	6866	20	20	20	20
ILMN_1793006	TAC3	tachykinin 3 (neuromedin K, neurokinin beta) (TAC3), transcript variant 1, mRNA.	6866	20	20	20	20
ILMN_2304878	TAC4	tachykinin 4 (hemokinin) (TAC4), transcript variant gamma, mRNA.	255061	20	20	20	20
ILMN_1722489	TFF1	trefoil factor 1 (TFF1), mRNA.	7031	20	20	20	20
ILMN_1805175	TGFA	transforming growth factor, alpha (TGFA), transcript variant 2, mRNA.	7039	20	20	20	20
ILMN_3237497	TGIF2LX	TGFB-induced factor homeobox 2-like, X-linked (TGIF2LX), mRNA.	90316	20	20	20	20
ILMN_1695900	TNFSF11	tumor necrosis factor (ligand) superfamily, member 11 (TNFSF11), transcript variant 1, mRNA.	8600	20	20	20	20
ILMN_1658713	TNFSF11	tumor necrosis factor (ligand) superfamily, member 11 (TNFSF11), transcript variant 2, mRNA.	8600	20	20	20	20
ILMN_1655414	TNFSF14	tumor necrosis factor (ligand) superfamily, member 14 (TNFSF14), transcript variant 1, mRNA.	8740	20	20	20	20
ILMN_1661343	TNFSF14	tumor necrosis factor (ligand) superfamily, member 14 (TNFSF14), transcript variant 1, mRNA.	8740	20	20	20	20
ILMN_1778188	TP73	tumor protein p73 (TP73), mRNA.	7161	20	20	20	20
ILMN_2357542	VIP	vasoactive intestinal peptide (VIP), transcript variant 1, mRNA.	7432	20	20	20	20
ILMN_1814443	WNT1	wingless-type MMTV integration site family, member 1 (WNT1), mRNA.	7471	20	20	20	20
ILMN_1712283	WNT10B	wingless-type MMTV integration site family, member 10B (WNT10B), mRNA.	7480	20	20	20	20
ILMN_1731964	WNT16	wingless-type MMTV integration site family, member 16 (WNT16), transcript variant 1, mRNA.	51384	20	20	20	20
ILMN_1815700	WNT3A	wingless-type MMTV integration site family, member 3A (WNT3A), mRNA.	89780	20	20	20	20
ILMN_1661788	WNT5B	wingless-type MMTV integration site family, member 5B (WNT5B), transcript variant 2, mRNA.	81029	20	20	20	20
ILMN_1685314	WNT7B	wingless-type MMTV integration site family, member 7B (WNT7B), mRNA.	7477	20	20	20	20
ILMN_1749675	WNT8B	wingless-type MMTV integration site family, member 8B (WNT8B), mRNA.	7479	20	20	20	20
ILMN_2381994	ZFYVE9	zinc finger, FYVE domain containing 9 (ZFYVE9), transcript variant 1, mRNA.	9372	20	20	20	20
ILMN_1799622	ZFYVE9	zinc finger, FYVE domain containing 9 (ZFYVE9), transcript variant 3, mRNA.	9372	20	20	20	20
