# Supplementary material for: Endothelin-1 supports clonal derivation and expansion of cardiovascular progenitors derived from human embryonic stem cells
Source: Nat Commun. 2016 Mar 8;7:10774. doi: 10.1038/ncomms10774 (PMC4786749; doi:10.1038/ncomms10774)
Supplement: Supplementary Data 5 — List of growth factor in wk 11 outflow tract [file ncomms10774-s7.xlsx]

## Sheet: Sheet1
PROBE_ID	SYMBOL	DEFINITION	ENTREZ_GENE_ID	Human fetal heart week 11_Outflow tract
				Sample 1	Sample 2	Sample 3	Ave
ILMN_1683271	TMSB4X	thymosin, beta 4, X-linked (TMSB4X), mRNA.	7114	53265.2	54913.4	53065.9	53748.2
ILMN_2206746	BGN	biglycan (BGN), mRNA.	633	47842.6	51851.2	44539.9	48077.9
ILMN_1812392	TMSB10	thymosin beta 10 (TMSB10), mRNA.	9168	42293.1	41924.9	38740	40986
ILMN_2062468	IGFBP7	insulin-like growth factor binding protein 7 (IGFBP7), mRNA.	3490	26547.5	25870.5	29765	27394.4
ILMN_2349393	MDK	midkine (neurite growth-promoting factor 2) (MDK), transcript variant 1, mRNA.	4192	24581.7	23772.7	28958.1	25770.8
ILMN_2201678	FSTL1	follistatin-like 1 (FSTL1), mRNA.	11167	22200.4	22398.9	24370.1	22989.8
ILMN_2409167	ANXA2	annexin A2 (ANXA2), transcript variant 1, mRNA.	302	20687	25008.3	23269.1	22988.1
ILMN_1791447	CXCL12	chemokine (C-X-C motif) ligand 12 (stromal cell-derived factor 1) (CXCL12), transcript variant 1, mRNA.	6387	19692.7	22930.8	25088.7	22570.7
ILMN_2387105	OGN	osteoglycin (OGN), transcript variant 3, mRNA.	4969	18955.5	20569.1	19353.7	19626.1
ILMN_1750324	IGFBP5	insulin-like growth factor binding protein 5 (IGFBP5), mRNA.	3488	15733.9	16962	23504	18733.3
ILMN_1699829	CTGF	connective tissue growth factor (CTGF), mRNA.	1490	24232.5	13905.7	16850.1	18329.4
ILMN_1723467	ITGB1	integrin, beta 1 (fibronectin receptor, beta polypeptide, antigen CD29 includes MDF2, MSK12) (ITGB1), transcript variant 1A, mRNA.	3688	17924.2	18195.4	17871.9	17997.1
ILMN_1689111	CXCL12	chemokine (C-X-C motif) ligand 12 (stromal cell-derived factor 1) (CXCL12), transcript variant 2, mRNA.	6387	15540.3	19584.8	14907.4	16677.5
ILMN_2132982	IGFBP5	insulin-like growth factor binding protein 5 (IGFBP5), mRNA.	3488	16128.3	15241.9	17472.4	16280.8
ILMN_1808707	FSCN1	fascin homolog 1, actin-bundling protein (Strongylocentrotus purpuratus) (FSCN1), mRNA.	6624	12604.3	11872.5	12071.5	12182.8
ILMN_1807074	MIF	macrophage migration inhibitory factor (glycosylation-inhibiting factor) (MIF), mRNA.	4282	11057.5	11640.5	11758.6	11485.5
ILMN_2383934	ITGB1	integrin, beta 1 (fibronectin receptor, beta polypeptide, antigen CD29 includes MDF2, MSK12) (ITGB1), transcript variant 1C-2, mRNA.	3688	10741.9	11675.8	11429.5	11282.4
ILMN_1725193	IGFBP2	insulin-like growth factor binding protein 2, 36kDa (IGFBP2), mRNA.	3485	9173.21	9923.6	13285.4	10794.1
ILMN_1651354	SPP1	secreted phosphoprotein 1 (SPP1), transcript variant 2, mRNA.	6696	11605.7	13212.3	4485.71	9767.89
ILMN_1663866	TGFBI	transforming growth factor, beta-induced, 68kDa (TGFBI), mRNA.	7045	7453.16	10920.8	9760.38	9378.11
ILMN_1778457	IL18	interleukin 18 (interferon-gamma-inducing factor) (IL18), mRNA.	3606	9067.46	10063.4	8407.34	9179.41
ILMN_1726169	EDF1	endothelial differentiation-related factor 1 (EDF1), transcript variant alpha, mRNA.	8721	8362.91	8518.3	10362.5	9081.22
ILMN_1692058	NDN	necdin homolog (mouse) (NDN), mRNA.	4692	9452.26	8456.9	9225.08	9044.75
ILMN_2115125	CTGF	connective tissue growth factor (CTGF), mRNA.	1490	11472	7313.45	7852.21	8879.21
ILMN_1756071	MFGE8	milk fat globule-EGF factor 8 protein (MFGE8), mRNA.	4240	9101.04	9230.96	8223.72	8851.91
ILMN_2350634	EFEMP1	EGF-containing fibulin-like extracellular matrix protein 1 (EFEMP1), transcript variant 2, mRNA.	2202	6736.08	11221.9	8216.41	8724.81
ILMN_1797519	DLK1	delta-like 1 homolog (Drosophila) (DLK1), mRNA.	8788	9679.37	7285.57	8213.75	8392.9
ILMN_1772612	ANGPTL2	angiopoietin-like 2 (ANGPTL2), mRNA.	23452	7750.42	9629.78	6831.08	8070.42
ILMN_1714820	ITGB1	integrin, beta 1 (fibronectin receptor, beta polypeptide, antigen CD29 includes MDF2, MSK12) (ITGB1), transcript variant 1D, mRNA.	3688	6961.69	9072.58	7909.13	7981.13
ILMN_1750386	NPPA	natriuretic peptide precursor A (NPPA), mRNA.	4878	2376.15	5944.62	15301	7873.92
ILMN_1790098	OGN	osteoglycin (OGN), transcript variant 3, mRNA.	4969	7967.94	5664.2	7721.39	7117.84
ILMN_1653203	EFEMP2	EGF-containing fibulin-like extracellular matrix protein 2 (EFEMP2), mRNA.	30008	7974.63	6608.1	6747.29	7110.01
ILMN_1772910	GAS1	growth arrest-specific 1 (GAS1), mRNA.	2619	9193.71	4523.21	6883.28	6866.73
ILMN_1778242	CALM1	calmodulin 1 (phosphorylase kinase, delta) (CALM1), mRNA.	801	5830.56	7517.1	7219.03	6855.56
ILMN_1773567	LAMA5	laminin, alpha 5 (LAMA5), mRNA.	3911	6983.06	6596.52	6690.64	6756.74
ILMN_2374449	SPP1	secreted phosphoprotein 1 (SPP1), transcript variant 1, mRNA.	6696	6922.66	10013.9	2679.2	6538.59
ILMN_1691410	BAMBI	BMP and activin membrane-bound inhibitor homolog (Xenopus laevis) (BAMBI), mRNA.	25805	7010.46	5493.01	5904.77	6136.08
ILMN_2329914	SPRY1	sprouty homolog 1, antagonist of FGF signaling (Drosophila) (SPRY1), transcript variant 1, mRNA.	10252	5655.97	6597.85	6012.45	6088.75
ILMN_1728467	GHITM	growth hormone inducible transmembrane protein (GHITM), mRNA.	27069	6166.26	5112.61	6733.54	6004.14
ILMN_1738742	PLAT	plasminogen activator, tissue (PLAT), transcript variant 1, mRNA.	5327	5127.87	5258.29	6685.83	5690.66
ILMN_1740938	APOE	apolipoprotein E (APOE), mRNA.	348	4441.2	4825.08	5561.35	4942.54
ILMN_1705442	CMTM3	CKLF-like MARVEL transmembrane domain containing 3 (CMTM3), transcript variant 1, mRNA.	123920	4130.12	4436.9	5704.24	4757.09
ILMN_1712389	CKLF	chemokine-like factor (CKLF), transcript variant 5, mRNA.	51192	4204.59	4448.45	5139.56	4597.53
ILMN_1790761	POSTN	periostin, osteoblast specific factor (POSTN), mRNA.	10631	4153.11	4603.6	4963.96	4573.55
ILMN_1658709	LAMB1	laminin, beta 1 (LAMB1), mRNA.	3912	3349.18	4350.31	5021.42	4240.3
ILMN_2234697	BEX1	brain expressed, X-linked 1 (BEX1), mRNA.	55859	3955.41	4480.69	4232.88	4222.99
ILMN_1779558	GAS6	growth arrest-specific 6 (GAS6), mRNA.	2621	4071.91	3619.61	4528.39	4073.3
ILMN_1808404	RHBDF1	rhomboid 5 homolog 1 (Drosophila) (RHBDF1), mRNA.	64285	4320.62	4477.8	3128.1	3975.51
ILMN_1784749	GAS6	growth arrest-specific 6 (GAS6), mRNA.	2621	3753.66	3259.81	4301.91	3771.79
ILMN_1740900	BMP4	bone morphogenetic protein 4 (BMP4), transcript variant 3, mRNA.	652	3371.04	3725.1	3712.48	3602.87
ILMN_1742534	COL4A5	collagen, type IV, alpha 5 (COL4A5), transcript variant 1, mRNA.	1287	3027.53	3771.75	3966.44	3588.57
ILMN_2073307	IL10	interleukin 10 (IL10), mRNA.	3586	3637.81	3617.7	3394.12	3549.88
ILMN_1691860	SPRY1	sprouty homolog 1, antagonist of FGF signaling (Drosophila) (SPRY1), transcript variant 2, mRNA.	10252	3114.29	3885.43	3295.38	3431.7
ILMN_2089329	SPRY2	sprouty homolog 2 (Drosophila) (SPRY2), mRNA.	10253	3867.42	2902.52	3429.22	3399.72
ILMN_2246894	EDF1	endothelial differentiation-related factor 1 (EDF1), transcript variant alpha, mRNA.	8721	3477.61	3228.64	3264.65	3323.63
ILMN_1764228	DAB2	disabled homolog 2, mitogen-responsive phosphoprotein (Drosophila) (DAB2), mRNA.	1601	3846.23	3115	2745.22	3235.48
ILMN_1702447	IGF2BP2	insulin-like growth factor 2 mRNA binding protein 2 (IGF2BP2), transcript variant 1, mRNA.	10644	2971.83	3319.43	2962.41	3084.56
ILMN_2128428	DAB2	disabled homolog 2, mitogen-responsive phosphoprotein (Drosophila) (DAB2), mRNA.	1601	3183.82	2108.95	3351.6	2881.46
ILMN_1665865	IGFBP4	insulin-like growth factor binding protein 4 (IGFBP4), mRNA.	3487	2279.26	2944.51	3391.84	2871.87
ILMN_1803825	CXCL12	chemokine (C-X-C motif) ligand 12 (stromal cell-derived factor 1) (CXCL12), transcript variant 2, mRNA.	6387	2334.87	2886.96	3328.43	2850.09
ILMN_1691376	JAG1	jagged 1 (Alagille syndrome) (JAG1), mRNA.	182	2012.7	3719.81	2239.32	2657.28
ILMN_1687652	TGFB3	transforming growth factor, beta 3 (TGFB3), mRNA.	7043	2385.41	3097.55	2412.71	2631.89
ILMN_2414027	CKLF	chemokine-like factor (CKLF), transcript variant 6, mRNA.	51192	2661.3	2639.08	2487.48	2595.95
ILMN_1746085	IGFBP3	insulin-like growth factor binding protein 3 (IGFBP3), transcript variant 2, mRNA.	3486	1825.53	2287.04	2980.69	2364.42
ILMN_1801616	EMP1	epithelial membrane protein 1 (EMP1), mRNA.	2012	2341.04	2202.27	2495.13	2346.15
ILMN_1803094	PDGFD	platelet derived growth factor D (PDGFD), transcript variant 2, mRNA.	80310	2534.49	2905.6	1492.35	2310.81
ILMN_2093674	GMFB	glia maturation factor, beta (GMFB), mRNA.	2764	2345.59	2309.33	1943.09	2199.33
ILMN_1689518	PECAM1	platelet/endothelial cell adhesion molecule (PECAM1), mRNA.	5175	2330.28	1975.03	2195.35	2166.89
ILMN_1749213	SDF2L1	stromal cell-derived factor 2-like 1 (SDF2L1), mRNA.	23753	2016.65	2237.32	2089.49	2114.48
ILMN_1698934	CMTM7	CKLF-like MARVEL transmembrane domain containing 7 (CMTM7), transcript variant 2, mRNA.	112616	2207.76	2162.71	1961.67	2110.71
ILMN_1702637	BEX1	brain expressed, X-linked 1 (BEX1), mRNA.	55859	2306.93	2029.03	1916.27	2084.08
ILMN_1713978	SDF2	stromal cell-derived factor 2 (SDF2), mRNA.	6388	2059.38	2102.83	2074.69	2078.97
ILMN_1735877	EFEMP1	EGF-containing fibulin-like extracellular matrix protein 1 (EFEMP1), transcript variant 1, mRNA.	2202	1836.72	2659.13	1237.05	1910.97
ILMN_2140059	LAMA4	laminin, alpha 4 (LAMA4), mRNA.	3910	2067.41	2014.92	1413.47	1831.93
ILMN_1677505	CCL21	chemokine (C-C motif) ligand 21 (CCL21), mRNA.	6366	2543.4	803.846	2074.33	1807.19
ILMN_1789338	SORBS3	sorbin and SH3 domain containing 3 (SORBS3), transcript variant 1, mRNA.	10174	1684.96	1665.55	2067.35	1805.95
ILMN_1669362	IGFBP6	insulin-like growth factor binding protein 6 (IGFBP6), mRNA.	3489	1868.35	1654.2	1881.99	1801.51
ILMN_1682775	EDN1	endothelin 1 (EDN1), mRNA.	1906	2127.96	1622.74	1601.04	1783.91
ILMN_1696702	NEO1	neogenin homolog 1 (chicken) (NEO1), mRNA.	4756	1727.66	2066.58	1516.69	1770.31
ILMN_1795442	LAMA4	laminin, alpha 4 (LAMA4), mRNA.	3910	1496.93	1710.07	1901.63	1702.88
ILMN_1720048	CCL2	chemokine (C-C motif) ligand 2 (CCL2), mRNA.	6347	2180.15	1025.11	1468.74	1558
ILMN_1763382	NPPB	natriuretic peptide precursor B (NPPB), mRNA.	4879	1055.86	1281.19	2323.56	1553.54
ILMN_1811702	GRN	granulin (GRN), mRNA.	2896	2214.14	1380.73	1000.28	1531.72
ILMN_2196328	POSTN	periostin, osteoblast specific factor (POSTN), mRNA.	10631	1271.58	1258.46	2047.2	1525.75
ILMN_2376859	PDGFD	platelet derived growth factor D (PDGFD), transcript variant 1, mRNA.	80310	1551.48	2014.81	904.965	1490.42
ILMN_1752968	LAMB2	laminin, beta 2 (laminin S) (LAMB2), mRNA.	3913	1464.92	1427.97	1572.35	1488.41
ILMN_2396875	IGFBP3	insulin-like growth factor binding protein 3 (IGFBP3), transcript variant 1, mRNA.	3486	1328.66	1489.7	1486.68	1435.01
ILMN_1652975	DLK1	delta-like 1 homolog (Drosophila) (DLK1), mRNA.	8788	1941.57	1030.18	1283.84	1418.53
ILMN_2305225	NDRG4	NDRG family member 4 (NDRG4), mRNA.	65009	1453.11	1289.73	1386.84	1376.56
ILMN_1724250	GRN	granulin (GRN), mRNA.	2896	1600.84	1211.44	1126.01	1312.76
ILMN_1781256	LEFTY2	left-right determination factor 2 (LEFTY2), mRNA.	7044	1467.28	1122.77	1200.34	1263.46
ILMN_2261876	MDK	midkine (neurite growth-promoting factor 2) (MDK), transcript variant 1, mRNA.	4192	874.821	1415.26	1436.29	1242.12
ILMN_1733811	JUP	junction plakoglobin (JUP), transcript variant 1, mRNA.	3728	975.51	938.995	1713.72	1209.41
ILMN_2062701	GAS1	growth arrest-specific 1 (GAS1), mRNA.	2619	1547.19	739.543	1167.49	1151.41
ILMN_1711899	ANXA2	annexin A2 (ANXA2), transcript variant 2, mRNA.	302	1341.03	1238.37	861.255	1146.88
ILMN_1683023	PDGFC	platelet derived growth factor C (PDGFC), mRNA.	56034	1170.59	1160.38	1089.36	1140.11
ILMN_1804569	GAS2	growth arrest-specific 2 (GAS2), transcript variant 1, mRNA.	2620	1231.69	1329.71	799.149	1120.18
ILMN_1721770	PAPPA	pregnancy-associated plasma protein A, pappalysin 1 (PAPPA), mRNA.	5069	1163.45	1246.28	949.429	1119.72
ILMN_1676289	NCAM1	neural cell adhesion molecule 1 (NCAM1), transcript variant 1, mRNA.	4684	969.792	1158.61	1177.58	1102
ILMN_1740269	WNT2B	wingless-type MMTV integration site family, member 2B (WNT2B), transcript variant WNT-2B2, mRNA.	7482	1460.06	953.271	756.068	1056.47
ILMN_1742456	OSTF1	osteoclast stimulating factor 1 (OSTF1), mRNA.	26578	1078.08	1097.55	861.976	1012.54
ILMN_1746561	BCL2L2	BCL2-like 2 (BCL2L2), mRNA.	599	1025.77	1038	937.648	1000.47
ILMN_1753823	IL17D	interleukin 17D (IL17D), mRNA.	53342	1300.54	738.733	893.656	977.644
ILMN_1789502	GPC4	glypican 4 (GPC4), mRNA.	2239	916.255	1285.02	699.38	966.886
ILMN_1792473	AIF1	allograft inflammatory factor 1 (AIF1), transcript variant 1, mRNA.	199	1172.95	951.73	773.995	966.224
ILMN_2370208	CMTM3	CKLF-like MARVEL transmembrane domain containing 3 (CMTM3), transcript variant 5, mRNA.	123920	897.329	1063.97	936.975	966.092
ILMN_1696494	CMTM6	CKLF-like MARVEL transmembrane domain containing 6 (CMTM6), mRNA.	54918	1047.72	886.615	876.854	937.062
ILMN_1747650	BMP6	bone morphogenetic protein 6 (BMP6), mRNA.	654	820.548	1084.21	896.18	933.648
ILMN_1672660	MBP	myelin basic protein (MBP), transcript variant 8, mRNA.	4155	877.777	1298.67	621.393	932.613
ILMN_2184373	IL8	interleukin 8 (IL8), mRNA.	3576	1580.68	20	1172.56	924.413
ILMN_1800412	BMP1	bone morphogenetic protein 1 (BMP1), transcript variant BMP1-3, mRNA.	649	914.316	840.046	976.474	910.279
ILMN_1703538	AIF1	allograft inflammatory factor 1 (AIF1), transcript variant 3, mRNA.	199	1012.87	885.06	724.782	874.236
ILMN_2363392	TNFSF14	tumor necrosis factor (ligand) superfamily, member 14 (TNFSF14), transcript variant 2, mRNA.	8740	763.021	1033.4	784.166	860.196
ILMN_1764690	NTS	neurotensin (NTS), mRNA.	4922	1072.26	421.359	1007.43	833.684
ILMN_1688642	LAMC3	laminin, gamma 3 (LAMC3), mRNA.	10319	742.356	1237.01	449.39	809.586
ILMN_1683927	ITGAE	integrin, alpha E (antigen CD103, human mucosal lymphocyte antigen 1; alpha polypeptide) (ITGAE), mRNA.	3682	876.352	588.833	900.568	788.585
ILMN_1730670	FSTL3	follistatin-like 3 (secreted glycoprotein) (FSTL3), mRNA.	10272	760.645	794.925	750.104	768.558
ILMN_2109708	ECGF1	endothelial cell growth factor 1 (platelet-derived) (ECGF1), mRNA.	1890	933.075	732.168	576.625	747.289
ILMN_1807359	CLEC11A	C-type lectin domain family 11, member A (CLEC11A), mRNA.	6320	813.372	814.656	612.349	746.792
ILMN_1815319	CMTM4	CKLF-like MARVEL transmembrane domain containing 4 (CMTM4), transcript variant 2, mRNA.	146223	678.256	805.87	739.78	741.302
ILMN_1807423	IGF2BP3	insulin-like growth factor 2 mRNA binding protein 3 (IGF2BP3), mRNA.	10643	633.605	644.29	928.052	735.316
ILMN_1760778	ENG	endoglin (Osler-Rendu-Weber syndrome 1) (ENG), mRNA.	2022	541.923	760.8	866.217	722.98
ILMN_1745994	GAS7	growth arrest-specific 7 (GAS7), transcript variant c, mRNA.	8522	777.911	477.438	763.317	672.889
ILMN_1680109	COL4A3BP	collagen, type IV, alpha 3 (Goodpasture antigen) binding protein (COL4A3BP), transcript variant 1, mRNA.	10087	846.483	405.026	737.255	662.922
ILMN_2275098	DTX2	deltex homolog 2 (Drosophila) (DTX2), mRNA.	113878	873.504	692.692	407.93	658.042
ILMN_1815308	SDC1	syndecan 1 (SDC1), transcript variant 1, mRNA.	6382	743.31	725.947	494.319	654.525
ILMN_1707464	MST1	macrophage stimulating 1 (hepatocyte growth factor-like) (MST1), mRNA.	4485	611.38	850.987	374.157	612.175
ILMN_1671509	CCL3	chemokine (C-C motif) ligand 3 (CCL3), mRNA.	6348	1167.89	96.5787	526.12	596.862
ILMN_1772124	ATRN	attractin (ATRN), transcript variant 1, mRNA.	8455	456.427	679.8	650.075	595.434
ILMN_1701204	VEGFC	vascular endothelial growth factor C (VEGFC), mRNA.	7424	507.371	607.012	646.895	587.093
ILMN_1788019	LAMA2	laminin, alpha 2 (LAMA2), transcript variant 2, mRNA.	3908	604.434	499.891	639.574	581.3
ILMN_2214790	LAMB1	laminin, beta 1 (LAMB1), mRNA.	3912	566.938	480.161	659.688	568.929
ILMN_1719759	TNC	tenascin C (TNC), mRNA.	3371	611.564	635.773	416.807	554.715
ILMN_1673880	EFEMP1	EGF-containing fibulin-like extracellular matrix protein 1 (EFEMP1), transcript variant 1, mRNA.	2202	565.412	644.231	433.155	547.599
ILMN_1739397	GLMN	glomulin, FKBP associated protein (GLMN), mRNA.	11146	515.222	539.099	549.203	534.508
ILMN_1683700	TNFSF12	tumor necrosis factor (ligand) superfamily, member 12 (TNFSF12), mRNA.	8742	563.931	514.465	517.263	531.886
ILMN_1728478	CXCL16	chemokine (C-X-C motif) ligand 16 (CXCL16), mRNA.	58191	633.065	437.1	515.893	528.686
ILMN_1752965	GREM1	gremlin 1, cysteine knot superfamily, homolog (Xenopus laevis) (GREM1), mRNA.	26585	569.678	427.319	489.891	495.629
ILMN_2194688	DKK2	dickkopf homolog 2 (Xenopus laevis) (DKK2), mRNA.	27123	456.924	610.972	414.72	494.205
ILMN_1765621	HDGF	hepatoma-derived growth factor (high-mobility group protein 1-like) (HDGF), mRNA.	3068	416.167	501.773	562.501	493.48
ILMN_1748352	CTSL2	cathepsin L2 (CTSL2), mRNA.	1515	314.955	589.83	507.089	470.625
ILMN_1690223	CNTNAP2	contactin associated protein-like 2 (CNTNAP2), mRNA.	26047	542.529	380.884	460.719	461.377
ILMN_1671777	FGF13	fibroblast growth factor 13 (FGF13), transcript variant 1A, mRNA.	2258	464.262	373.093	519.12	452.158
ILMN_1700081	FST	follistatin (FST), transcript variant FST344, mRNA.	10468	417.931	390.502	538.279	448.904
ILMN_2086105	SPRY4	sprouty homolog 4 (Drosophila) (SPRY4), mRNA.	81848	437.284	345.236	522.419	434.979
ILMN_1695506	DKK2	dickkopf homolog 2 (Xenopus laevis) (DKK2), mRNA.	27123	341.507	564.974	318.112	408.198
ILMN_1725417	NELL2	NEL-like 2 (chicken) (NELL2), mRNA.	4753	382.33	420.99	391.014	398.112
ILMN_2339266	LAMA2	laminin, alpha 2 (LAMA2), transcript variant 1, mRNA.	3908	416.017	292.701	460.394	389.704
ILMN_2413956	IGF2	insulin-like growth factor 2 (somatomedin A) (IGF2), transcript variant 2, mRNA.	3481	375.728	351.358	439.773	388.953
ILMN_1677680	FGF12	fibroblast growth factor 12 (FGF12), transcript variant 1, mRNA.	2257	256.786	149.84	757.547	388.058
ILMN_2325978	HDGF2	hepatoma-derived growth factor-related protein 2 (HDGF2), transcript variant 1, mRNA.	84717	331.317	358.709	443.439	377.821
ILMN_1718946	ADAM10	ADAM metallopeptidase domain 10 (ADAM10), mRNA.	102	385.089	460.215	281.309	375.538
ILMN_2145670	TNC	tenascin C (hexabrachion) (TNC), mRNA.	3371	466.211	370.073	262.834	366.373
ILMN_1791656	C10orf137	chromosome 10 open reading frame 137 (C10orf137), mRNA.	26098	327.241	448.516	300.005	358.587
ILMN_2342695	PDGFA	platelet-derived growth factor alpha polypeptide (PDGFA), transcript variant 2, mRNA.	5154	287.88	352.607	396.615	345.7
ILMN_1774207	ANGPT2	angiopoietin 2 (ANGPT2), mRNA.	285	288.295	422.679	321.947	344.307
ILMN_1666733	IL8	interleukin 8 (IL8), mRNA.	3576	549.654	67.592	398.788	338.678
ILMN_2375360	COL4A5	collagen, type IV, alpha 5 (COL4A5), transcript variant 2, mRNA.	1287	279.874	441.043	293.237	338.051
ILMN_1660552	BMP5	bone morphogenetic protein 5 (BMP5), mRNA.	653	273.222	296.487	411.754	327.154
ILMN_2403247	CMTM7	CKLF-like MARVEL transmembrane domain containing 7 (CMTM7), transcript variant 2, mRNA.	112616	337.615	321.755	313.514	324.295
ILMN_1677723	ANGPT1	angiopoietin 1 (ANGPT1), mRNA.	284	270.698	304.232	388.827	321.252
ILMN_1678816	GREM2	gremlin 2, cysteine knot superfamily, homolog (Xenopus laevis) (GREM2), mRNA.	64388	280.153	297.107	381.395	319.552
ILMN_1682636	CXCL2	chemokine (C-X-C motif) ligand 2 (CXCL2), mRNA.	2920	802.474	20	111.675	311.383
ILMN_1710124	CMTM8	CKLF-like MARVEL transmembrane domain containing 8 (CMTM8), mRNA.	152189	333.85	277.623	306.762	306.078
ILMN_1812526	TGFB2	transforming growth factor, beta 2 (TGFB2), mRNA.	7042	321.381	308.656	259.562	296.533
ILMN_1672229	FGF12	fibroblast growth factor 12 (FGF12), transcript variant 2, mRNA.	2257	207.291	130.726	550.021	296.013
ILMN_1681103	AQP1	aquaporin 1 (Colton blood group) (AQP1), mRNA.	358	311.793	339.435	190.885	280.704
ILMN_1762531	FGF9	fibroblast growth factor 9 (glia-activating factor) (FGF9), mRNA.	2254	312.513	335.352	193.147	280.337
ILMN_1658677	DTX3	deltex homolog 3 (Drosophila) (DTX3), mRNA.	196403	238.973	256.552	340.619	278.714
ILMN_1741566	BMP7	bone morphogenetic protein 7 (osteogenic protein 1) (BMP7), mRNA.	655	273.455	222.378	335.596	277.143
ILMN_1654563	EFNB1	ephrin-B1 (EFNB1), mRNA.	1947	296.478	208.134	325.638	276.75
ILMN_1755937	ANXA2	annexin A2 (ANXA2), transcript variant 2, mRNA.	302	259.285	261.707	305.714	275.569
ILMN_1659142	MDK	midkine (neurite growth-promoting factor 2) (MDK), transcript variant 2, mRNA.	4192	233.628	259.781	328.302	273.904
ILMN_1693483	FGF18	fibroblast growth factor 18 (FGF18), mRNA.	8817	330.009	209.869	276.762	272.213
ILMN_1745374	IFI35	interferon-induced protein 35 (IFI35), mRNA.	3430	260.664	262.343	288.299	270.435
ILMN_1808508	KITLG	KIT ligand (KITLG), transcript variant b, mRNA.	4254	220.56	316.779	235.078	257.472
ILMN_1699867	IGF2	insulin-like growth factor 2 (somatomedin A) (IGF2), mRNA.	3481	224.143	201.281	345.046	256.824
ILMN_1768260	GAS6	growth arrest-specific 6 (GAS6), mRNA.	2621	264.66	219.957	271.834	252.15
ILMN_1791679	DNER	delta/notch-like EGF repeat containing (DNER), mRNA.	92737	313.422	229.063	211.616	251.367
ILMN_1758542	BMP1	bone morphogenetic protein 1 (BMP1), transcript variant BMP1-5, mRNA.	649	238.381	220.72	294.704	251.268
ILMN_2081070	BTC	betacellulin (BTC), mRNA.	685	318.728	163.644	265.143	249.172
ILMN_2121408	HBEGF	heparin-binding EGF-like growth factor (HBEGF), mRNA.	1839	274.921	193.673	242.661	237.085
ILMN_1761850	ATRN	attractin (ATRN), transcript variant 1, mRNA.	8455	264.572	200.578	240.942	235.364
ILMN_1764729	JAG2	jagged 2 (JAG2), transcript variant 1, mRNA.	3714	195.893	232.242	277.454	235.196
ILMN_2056087	IGF1	insulin-like growth factor 1 (somatomedin C) (IGF1), mRNA.	3479	251.362	225.426	219.518	232.102
ILMN_1791569	PLXNA1	plexin A1 (PLXNA1), mRNA.	5361	182.219	210.328	281.455	224.667
ILMN_2113490	NTN4	netrin 4 (NTN4), mRNA.	59277	158.273	229.78	230.666	206.24
ILMN_1722718	BMP2	bone morphogenetic protein 2 (BMP2), mRNA.	650	257.526	168.65	191.327	205.834
ILMN_1675857	COL4A6	collagen, type IV, alpha 6 (COL4A6), transcript variant A, mRNA.	1288	197.232	187.089	229.566	204.629
ILMN_1745077	MIA	melanoma inhibitory activity (MIA), mRNA.	8190	162.96	160.384	286.811	203.385
ILMN_1723087	MDK	midkine (neurite growth-promoting factor 2) (MDK), transcript variant 1, mRNA.	4192	201.869	195.294	200.721	199.294
ILMN_1696870	TGFBRAP1	transforming growth factor, beta receptor associated protein 1 (TGFBRAP1), mRNA.	9392	170.15	109.678	285.923	188.584
ILMN_1769129	CCL19	chemokine (C-C motif) ligand 19 (CCL19), mRNA.	6363	197.294	59.162	303.304	186.587
ILMN_2098126	CCL5	chemokine (C-C motif) ligand 5 (CCL5), mRNA.	6352	244.456	138.876	174.986	186.106
ILMN_1743373	DLL1	delta-like 1 (Drosophila) (DLL1), mRNA.	28514	180.008	146.18	227.739	184.642
ILMN_1772824	WNT5B	wingless-type MMTV integration site family, member 5B (WNT5B), transcript variant 1, mRNA.	81029	203.823	173.97	175.273	184.355
ILMN_1753790	ZNF259	zinc finger protein 259 (ZNF259), mRNA.	8882	167.235	188.202	192.084	182.507
ILMN_1775734	SH2D3C	SH2 domain containing 3C (SH2D3C), transcript variant 2, mRNA.	10044	167.524	152.832	224.685	181.68
ILMN_2066858	TNFSF13B	tumor necrosis factor (ligand) superfamily, member 13b (TNFSF13B), transcript variant 1, mRNA.	10673	181.428	176.213	173.047	176.896
ILMN_1720243	IL25	interleukin 25 (IL25), transcript variant 1, mRNA.	64806	223.981	147.63	148.009	173.207
ILMN_1709734	BMP4	bone morphogenetic protein 4 (BMP4), transcript variant 1, mRNA.	652	210.192	228.207	78.5454	172.315
ILMN_1762718	CMTM4	CKLF-like MARVEL transmembrane domain containing 4 (CMTM4), transcript variant 2, mRNA.	146223	141.892	204.262	164.67	170.275
ILMN_1665192	NUDT6	nudix (nucleoside diphosphate linked moiety X)-type motif 6 (NUDT6), transcript variant 1, mRNA.	11162	165.601	205.357	138.925	169.961
ILMN_1665792	ITGA2	integrin, alpha 2 (CD49B, alpha 2 subunit of VLA-2 receptor) (ITGA2), mRNA.	3673	136.372	199.082	163.351	166.269
ILMN_1672899	POMC	proopiomelanocortin (POMC), transcript variant 1, mRNA.	5443	128.224	71.256	298.554	166.011
ILMN_1651343	ITGA11	integrin, alpha 11 (ITGA11), mRNA.	22801	119.613	221.131	142.324	161.023
ILMN_1776857	AQP1	aquaporin 1 (Colton blood group) (AQP1), mRNA.	358	135.247	157.135	188.67	160.351
ILMN_2355586	ATRN	attractin (ATRN), transcript variant 2, mRNA.	8455	228.114	81.1161	157.419	155.55
ILMN_2341595	KITLG	KIT ligand (KITLG), transcript variant b, mRNA.	4254	111.52	143.046	207.884	154.15
ILMN_1684440	PXN	paxillin (PXN), mRNA.	5829	162.738	118.646	172.909	151.431
ILMN_1751276	BDNF	brain-derived neurotrophic factor (BDNF), transcript variant 4, mRNA.	627	149.332	155.669	138.593	147.865
ILMN_1663042	SDC4	syndecan 4 (SDC4), mRNA.	6385	137.162	155.033	146.012	146.069
ILMN_2331544	MBP	myelin basic protein (MBP), transcript variant 7, mRNA.	4155	167.773	112.108	158.255	146.045
ILMN_2110110	FGF10	fibroblast growth factor 10 (FGF10), mRNA.	2255	209.133	73.9558	133.662	138.917
ILMN_2292123	COL4A3BP	collagen, type IV, alpha 3 (Goodpasture antigen) binding protein (COL4A3BP), transcript variant 1, mRNA.	10087	176.226	67.51	166.977	136.904
ILMN_1709613	IGF1	insulin-like growth factor 1 (somatomedin C) (IGF1), mRNA.	3479	129.896	129.706	146.96	135.521
ILMN_1755818	BGLAP	bone gamma-carboxyglutamate (gla) protein (osteocalcin) (BGLAP), mRNA.	632	141.559	149.884	107.323	132.922
ILMN_2230178	DAND5	DAN domain family, member 5 (DAND5), mRNA.	199699	141.863	76.7996	168.264	128.976
ILMN_1678191	GDF10	growth differentiation factor 10 (GDF10), mRNA.	2662	168.721	81.9132	130.612	127.082
ILMN_1657679	VAV3	vav 3 guanine nucleotide exchange factor (VAV3), transcript variant 1, mRNA.	10451	137.353	124.948	109.589	123.963
ILMN_2398939	MBP	myelin basic protein (MBP), transcript variant 3, mRNA.	4155	137.242	83.8721	149.458	123.524
ILMN_1780659	NUDT6	nudix (nucleoside diphosphate linked moiety X)-type motif 6 (NUDT6), transcript variant 1, mRNA.	11162	92.6404	164.929	111.783	123.117
ILMN_1724181	IL15	interleukin 15 (IL15), transcript variant 3, mRNA.	3600	100.431	196.93	65.0219	120.794
ILMN_1699651	IL6	interleukin 6 (interferon, beta 2) (IL6), mRNA.	3569	292.796	34.4297	34.1906	120.472
ILMN_1657278	DVL1	dishevelled, dsh homolog 1 (Drosophila) (DVL1), transcript variant 3, mRNA.	1855	129.283	119.41	108.285	118.993
ILMN_2366972	NUDT6	nudix (nucleoside diphosphate linked moiety X)-type motif 6 (NUDT6), transcript variant 1, mRNA.	11162	151.162	73.7891	131.898	118.95
ILMN_3250067	ANGPT2	angiopoietin 2 (ANGPT2), transcript variant 3, mRNA.	285	153.659	97.4716	97.9268	116.352
ILMN_2086890	ANGPT1	angiopoietin 1 (ANGPT1), mRNA.	284	112.904	90.6532	141.528	115.028
ILMN_1801307	TNFSF10	tumor necrosis factor (ligand) superfamily, member 10 (TNFSF10), mRNA.	8743	146.579	32.6998	164.885	114.721
ILMN_2399463	VAV3	vav 3 guanine nucleotide exchange factor (VAV3), transcript variant 1, mRNA.	10451	170.705	20	141.018	110.574
ILMN_2403664	POMC	proopiomelanocortin (POMC), transcript variant 1, mRNA.	5443	107.294	35.2218	187.845	110.12
ILMN_1773337	DKK1	dickkopf homolog 1 (Xenopus laevis) (DKK1), mRNA.	22943	96.518	119.127	108.984	108.21
ILMN_1669773	ANGPTL1	angiopoietin-like 1 (ANGPTL1), mRNA.	9068	103.85	68.6589	150.109	107.539
ILMN_2398184	NCAM1	neural cell adhesion molecule 1 (NCAM1), transcript variant 3, mRNA.	4684	136.092	62.1123	123.089	107.098
ILMN_2399523	JAG2	jagged 2 (JAG2), transcript variant 2, mRNA.	3714	117.324	86.5814	116.223	106.71
ILMN_1800317	WNT5A	wingless-type MMTV integration site family, member 5A (WNT5A), mRNA.	7474	132.857	52.8854	130.785	105.509
ILMN_2189371	NTNG1	netrin G1 (NTNG1), transcript variant 3, mRNA.	22854	143.212	64.4356	105.057	104.235
ILMN_1741970	JUP	junction plakoglobin (JUP), transcript variant 1, mRNA.	3728	85.4294	117.942	107.505	103.625
ILMN_1729498	TMEFF1	transmembrane protein with EGF-like and two follistatin-like domains 1 (TMEFF1), mRNA.	8577	121.936	77.7897	105.941	101.889
ILMN_1774945	NRG3	neuregulin 3 (NRG3), mRNA.	10718	111.878	90.8705	96.9666	99.9052
ILMN_1681927	HDGF2	hepatoma-derived growth factor-related protein 2 (HDGF2), transcript variant 1, mRNA.	84717	95.3529	83.7763	119.319	99.4828
ILMN_1797596	SPRY4	sprouty homolog 4 (Drosophila) (SPRY4), mRNA.	81848	106.299	67.0481	123.285	98.8776
ILMN_1668099	CFC1	cripto, FRL-1, cryptic family 1 (CFC1), mRNA.	55997	88.0684	85.938	118.84	97.6153
ILMN_1678541	ATRN	attractin (ATRN), transcript variant 1, mRNA.	8455	55.5109	117.724	118.555	97.2634
ILMN_1667840	CMTM3	CKLF-like MARVEL transmembrane domain containing 3 (CMTM3), transcript variant 2, mRNA.	123920	96.6414	106.088	89.0088	97.2461
ILMN_1680436	CSHL1	chorionic somatomammotropin hormone-like 1 (CSHL1), transcript variant 1, mRNA.	1444	100.499	114.078	75.4325	96.6699
ILMN_1745132	GDF11	growth differentiation factor 11 (GDF11), mRNA.	10220	107.293	95.3415	84.2263	95.6203
ILMN_2148360	ADAM10	ADAM metallopeptidase domain 10 (ADAM10), mRNA.	102	137.188	46.565	102.638	95.4638
ILMN_1758418	TNFSF13B	tumor necrosis factor (ligand) superfamily, member 13b (TNFSF13B), transcript variant 1, mRNA.	10673	88.4187	100.827	95.8475	95.0312
ILMN_2212878	ESM1	endothelial cell-specific molecule 1 (ESM1), mRNA.	11082	118.875	59.2508	103.874	94.0001
ILMN_1873621	NTN1	netrin 1 (NTN1), mRNA.	9423	100.691	56.8966	124.048	93.8786
ILMN_1803593	WNT3	wingless-type MMTV integration site family, member 3 (WNT3), mRNA.	7473	101.072	77.4136	97.0626	91.8494
ILMN_1690984	FGF13	fibroblast growth factor 13 (FGF13), transcript variant 1A, mRNA.	2258	105.984	83.1761	83.8094	90.9899
ILMN_1704418	FOXD1	forkhead box D1 (FOXD1), mRNA.	2297	143.034	29.6811	98.9877	90.5677
ILMN_1707727	ANGPTL4	angiopoietin-like 4 (ANGPTL4), transcript variant 1, mRNA.	51129	123.246	88.8483	57.3288	89.8077
ILMN_1751161	COL7A1	collagen, type VII, alpha 1 (epidermolysis bullosa, dystrophic, dominant and recessive) (COL7A1), mRNA.	1294	112.739	72.5062	83.859	89.7016
ILMN_2407799	IL24	interleukin 24 (IL24), transcript variant 2, mRNA.	11009	93.5554	90.3815	79.651	87.8626
ILMN_1703545	CSHL1	chorionic somatomammotropin hormone-like 1 (CSHL1), transcript variant 1, mRNA.	1444	69.2248	155.268	38.1661	87.5529
ILMN_1797030	FGF18	fibroblast growth factor 18 (FGF18), mRNA.	8817	55.8651	102.224	103.956	87.3482
ILMN_1682015	GAL	galanin prepropeptide (GAL), mRNA.	51083	146.969	51.7603	60.1628	86.2975
ILMN_2386444	ANGPTL4	angiopoietin-like 4 (ANGPTL4), transcript variant 3, mRNA.	51129	89.6852	82.6073	79.8165	84.0363
ILMN_1740487	CMTM7	CKLF-like MARVEL transmembrane domain containing 7 (CMTM7), transcript variant 1, mRNA.	112616	99.7437	42.3036	107.767	83.2714
ILMN_1727778	NTNG1	netrin G1 (NTNG1), transcript variant 3, mRNA.	22854	106.935	23.7103	118.096	82.9139
ILMN_1775373	CMTM5	CKLF-like MARVEL transmembrane domain containing 5 (CMTM5), transcript variant 3, mRNA.	116173	92.3829	75.6272	78.896	82.302
ILMN_1694311	NUDT6	nudix (nucleoside diphosphate linked moiety X)-type motif 6 (NUDT6), transcript variant 2, mRNA.	11162	83.2244	81.0031	80.0712	81.4329
ILMN_1791759	CXCL10	chemokine (C-X-C motif) ligand 10 (CXCL10), mRNA.	3627	41.2873	27.8281	171.888	80.3343
ILMN_1790227	IGFL2	IGF-like family member 2 (IGFL2), mRNA.	147920	102.711	60.2456	73.1726	78.7098
ILMN_1775822	PDGFB	platelet-derived growth factor beta polypeptide (simian sarcoma viral (v-sis) oncogene homolog) (PDGFB), transcript variant 1, mRNA.	5155	49.0067	57.3301	128.532	78.2897
ILMN_1783798	GAS8	growth arrest-specific 8 (GAS8), mRNA.	2622	62.269	77.0251	95.32	78.2047
ILMN_1745991	GNRH1	gonadotropin-releasing hormone 1 (luteinizing-releasing hormone) (GNRH1), transcript variant 1, mRNA.	2796	57.7698	118.769	55.4965	77.3451
ILMN_1696488	FGF23	fibroblast growth factor 23 (FGF23), mRNA.	8074	78.4891	85.1936	65.781	76.4879
ILMN_1745949	CEACAM21	carcinoembryonic antigen-related cell adhesion molecule 21 (CEACAM21), transcript variant 1, mRNA.	90273	75.2958	85.3008	63.3393	74.6453
ILMN_2089875	TNFSF4	tumor necrosis factor (ligand) superfamily, member 4 (tax-transcriptionally activated glycoprotein 1, 34kDa) (TNFSF4), mRNA.	7292	44.9092	88.3535	90.6729	74.6452
ILMN_2153029	CGB	chorionic gonadotropin, beta polypeptide (CGB), mRNA.	1082	96.5052	67.1016	58.7941	74.1336
ILMN_1694817	TRH	thyrotropin-releasing hormone (TRH), mRNA.	7200	118.535	31.7961	71.6581	73.9963
ILMN_1706440	MDK	midkine (neurite growth-promoting factor 2) (MDK), transcript variant 3, mRNA.	4192	118.466	20	78.9045	72.4567
ILMN_1651492	WNT2B	wingless-type MMTV integration site family, member 2B (WNT2B), transcript variant WNT-2B2, mRNA.	7482	56.2024	83.158	76.0509	71.8038
ILMN_1679277	CMTM3	CKLF-like MARVEL transmembrane domain containing 3 (CMTM3), transcript variant 1, mRNA.	123920	100.739	55.3941	56.5767	70.9031
ILMN_1734827	MKI67	antigen identified by monoclonal antibody Ki-67 (MKI67), mRNA.	4288	75.8203	32.2966	102.153	70.0899
ILMN_2349982	FGF1	fibroblast growth factor 1 (acidic) (FGF1), transcript variant 2, mRNA.	2246	74.2559	58.282	75.7947	69.4442
ILMN_1776848	ZFYVE9	zinc finger, FYVE domain containing 9 (ZFYVE9), transcript variant 1, mRNA.	9372	89.5769	32.2813	86.4431	69.4338
ILMN_1711208	CELSR2	cadherin, EGF LAG seven-pass G-type receptor 2 (flamingo homolog, Drosophila) (CELSR2), mRNA.	1952	56.2933	52.3518	86.7904	65.1452
ILMN_1702305	NCAM1	neural cell adhesion molecule 1 (NCAM1), transcript variant 1, mRNA.	4684	95.0434	20	67.8432	60.9622
ILMN_1712896	FST	follistatin (FST), transcript variant FST317, mRNA.	10468	101.946	20	58.4704	60.1389
ILMN_1726387	NF1	neurofibromin 1 (NF1), transcript variant 1, mRNA.	4763	61.4391	45.3089	69.3278	58.692
ILMN_2406184	TAC3	tachykinin 3 (TAC3), mRNA.	6866	56.779	45.9574	72.4436	58.3933
ILMN_1811954	NRG1	neuregulin 1 (NRG1), transcript variant ndf43, mRNA.	3084	61.4433	79.0765	34.4389	58.3195
ILMN_1705769	IL7	interleukin 7 (IL7), mRNA.	3574	81.9557	27.718	61.8929	57.1888
ILMN_1801586	HGF	hepatocyte growth factor (hepapoietin A; scatter factor) (HGF), transcript variant 1, mRNA.	3082	99.914	30.2313	40.5689	56.9048
ILMN_2366864	JUP	junction plakoglobin (JUP), transcript variant 2, mRNA.	3728	58.1791	30.2167	80.3771	56.2577
ILMN_2244108	ITGB1	integrin, beta 1 (fibronectin receptor, beta polypeptide, antigen CD29 includes MDF2, MSK12) (ITGB1), transcript variant 1B, mRNA.	3688	57.3357	71.5823	39.0839	56.0006
ILMN_2153495	WNT7B	wingless-type MMTV integration site family, member 7B (WNT7B), mRNA.	7477	29.3318	87.2692	49.7752	55.4587
ILMN_1799519	IL1F8	interleukin 1 family, member 8 (eta) (IL1F8), transcript variant 1, mRNA.	27177	35.3822	68.2131	61.1845	54.9266
ILMN_1693749	BMP4	bone morphogenetic protein 4 (BMP4), transcript variant 3, mRNA.	652	83.9777	44.0803	33.1128	53.7236
ILMN_1773352	CCL5	chemokine (C-C motif) ligand 5 (CCL5), mRNA.	6352	57.9242	51.0469	51.3	53.4237
ILMN_2106380	TNFSF15	tumor necrosis factor (ligand) superfamily, member 15 (TNFSF15), mRNA.	9966	42.1345	41.2082	75.7756	53.0394
ILMN_1685982	PDGFA	platelet-derived growth factor alpha polypeptide (PDGFA), transcript variant 2, mRNA.	5154	70.7458	20	64.8722	51.8727
ILMN_1761778	TNFSF8	tumor necrosis factor (ligand) superfamily, member 8 (TNFSF8), mRNA.	944	60.7012	63.913	30.5607	51.725
ILMN_2067890	CXCL11	chemokine (C-X-C motif) ligand 11 (CXCL11), mRNA.	6373	63.5731	30.7149	60.689	51.659
ILMN_1798803	BMP1	bone morphogenetic protein 1 (BMP1), transcript variant BMP1-5, mRNA.	649	47.3866	42.5508	61.1615	50.3663
ILMN_1769280	SPRY1	sprouty homolog 1, antagonist of FGF signaling (Drosophila) (SPRY1), transcript variant 1, mRNA.	10252	21.8313	82.5024	46.1938	50.1758
ILMN_2222688	TMSB4X	thymosin, beta 4, X-linked (TMSB4X), mRNA.	7114	97.0336	20	31.1145	49.3827
ILMN_2044645	CGB1	chorionic gonadotropin, beta polypeptide 1 (CGB1), mRNA.	114335	38.557	60.8406	48.433	49.2769
ILMN_2394305	PDGFB	platelet-derived growth factor beta polypeptide (simian sarcoma viral (v-sis) oncogene homolog) (PDGFB), transcript variant 2, mRNA.	5155	57.6893	29.7804	58.5418	48.6705
ILMN_1659601	CCL26	chemokine (C-C motif) ligand 26 (CCL26), mRNA.	10344	47.1814	38.8726	58.8118	48.2886
ILMN_1748323	CXCL14	chemokine (C-X-C motif) ligand 14 (CXCL14), mRNA.	9547	75.0822	20	42.2371	45.7731
ILMN_1793988	BDNF	brain-derived neurotrophic factor (BDNF), transcript variant 3, mRNA.	627	20	83.4365	33.8256	45.754
ILMN_1793006	TAC3	tachykinin 3 (neuromedin K, neurokinin beta) (TAC3), transcript variant 1, mRNA.	6866	50.0573	24.531	61.7595	45.4493
ILMN_1811443	AVP	arginine vasopressin (neurophysin II, antidiuretic hormone, diabetes insipidus, neurohypophyseal) (AVP), mRNA.	551	38.0521	20	78.1699	45.4073
ILMN_1780546	OSM	oncostatin M (OSM), mRNA.	5008	70.5101	21.4951	43.9495	45.3182
ILMN_1728106	TNF	tumor necrosis factor (TNF superfamily, member 2) (TNF), mRNA.	7124	95.7533	20	20	45.2511
ILMN_1669174	IL4	interleukin 4 (IL4), transcript variant 2, mRNA.	3565	39.7735	48.7074	47.1145	45.1985
ILMN_1744129	DTX2	deltex homolog 2 (Drosophila) (DTX2), mRNA.	113878	55.66	20.6406	58.7858	45.0288
ILMN_1688892	LAMA3	laminin, alpha 3 (LAMA3), transcript variant 1, mRNA.	3909	42.3475	27.4319	64.3351	44.7048
ILMN_1776195	TMSB4Y	thymosin beta 4, Y-linked (TMSB4Y), mRNA.	9087	64.4436	48.4034	20	44.2824
ILMN_1738783	GDF9	growth differentiation factor 9 (GDF9), mRNA.	2661	43.5774	29.9265	56.8526	43.4522
ILMN_2370535	GAS2L1	growth arrest-specific 2 like 1 (GAS2L1), transcript variant 1, mRNA.	10634	62.6031	27.9326	38.9555	43.1637
ILMN_1742881	SYT1	synaptotagmin I (SYT1), mRNA.	6857	82.2882	25.5902	20.8315	42.9033
ILMN_1718275	IL1F7	interleukin 1 family, member 7 (zeta) (IL1F7), transcript variant 5, mRNA.	27178	24.2442	43.2247	61.0391	42.836
ILMN_2189314	HDGFL1	hepatoma derived growth factor-like 1 (HDGFL1), mRNA.	154150	45.1471	49.6568	33.5923	42.7987
ILMN_1652852	GAS2	growth arrest-specific 2 (GAS2), transcript variant 2, mRNA.	2620	49.0486	59.1486	20	42.7324
ILMN_1772964	CCL8	chemokine (C-C motif) ligand 8 (CCL8), mRNA.	6355	41.6846	20	65.865	42.5166
ILMN_2375786	LECT1	leukocyte cell derived chemotaxin 1 (LECT1), transcript variant 1, mRNA.	11061	50.882	53.0824	23.5695	42.5113
ILMN_1811767	INHBE	inhibin, beta E (INHBE), mRNA.	83729	22.8764	59.5238	43.9946	42.1316
ILMN_2406084	ITGA11	integrin, alpha 11 (ITGA11), transcript variant 2, mRNA.	22801	32.5087	55.2257	37.845	41.8598
ILMN_1746175	TNFSF4	tumor necrosis factor (ligand) superfamily, member 4 (tax-transcriptionally activated glycoprotein 1, 34kDa) (TNFSF4), mRNA.	7292	45.7484	48.3025	29.3817	41.1442
ILMN_1694011	WNT2	wingless-type MMTV integration site family member 2 (WNT2), mRNA.	7472	38.7389	20.1997	64.3634	41.1007
ILMN_1706511	TEF	thyrotrophic embryonic factor (TEF), transcript variant 1, mRNA.	7008	45.1234	20	57.8756	40.9997
ILMN_1722527	LECT1	leukocyte cell derived chemotaxin 1 (LECT1), transcript variant 1, mRNA.	11061	52.397	34.5052	36.0258	40.976
ILMN_1761312	CRHBP	corticotropin releasing hormone binding protein (CRHBP), mRNA.	1393	47.016	52.0698	23.414	40.8333
ILMN_1757019	NTN4	netrin 4 (NTN4), mRNA.	59277	40.5182	51.2745	29.6237	40.4721
ILMN_1709350	CXCL3	chemokine (C-X-C motif) ligand 3 (CXCL3), mRNA.	2921	38.9548	41.8264	40.0673	40.2828
ILMN_1738725	LIF	leukemia inhibitory factor (cholinergic differentiation factor) (LIF), mRNA.	3976	44.3279	54.673	21.7578	40.2529
ILMN_1734176	CGA	glycoprotein hormones, alpha polypeptide (CGA), mRNA.	1081	80.5318	20	20	40.1773
ILMN_1787897	CXCL1	chemokine (C-X-C motif) ligand 1 (melanoma growth stimulating activity, alpha) (CXCL1), mRNA.	2919	60.2615	33.7086	25.6869	39.8857
ILMN_1775501	IL1B	interleukin 1, beta (IL1B), mRNA.	3553	65.4834	20	34.1376	39.8737
ILMN_1661113	GH2	growth hormone 2 (GH2), transcript variant 2, mRNA.	2689	24.5854	43.4239	51.2197	39.743
ILMN_1679678	FSD1L	fibronectin type III and SPRY domain containing 1-like (FSD1L), transcript variant 1, mRNA.	83856	62.215	20	36.3753	39.5301
ILMN_1807034	CALCA	calcitonin-related polypeptide alpha (CALCA), transcript variant 3, mRNA.	796	44.8916	20	52.554	39.1485
ILMN_1697733	CST6	PREDICTED: cystatin E/M (CST6), mRNA.	1474	41.8907	30.2566	45.1437	39.097
ILMN_1666966	INS	insulin (INS), mRNA.	3630	49.5681	45.4128	20	38.327
ILMN_1674882	GDNF	glial cell derived neurotrophic factor (GDNF), transcript variant 2, mRNA.	2668	63.222	30.2317	20	37.8179
ILMN_2273053	IL15	interleukin 15 (IL15), transcript variant 1, mRNA.	3600	24.178	26.3494	62.4059	37.6444
ILMN_2110094	CFC1	cripto, FRL-1, cryptic family 1 (CFC1), mRNA.	55997	38.4121	52.9716	21.0625	37.482
ILMN_1781057	IFNW1	interferon, omega 1 (IFNW1), mRNA.	3467	55.1431	28.7744	27.2437	37.0538
ILMN_1737817	CCL25	chemokine (C-C motif) ligand 25 (CCL25), mRNA.	6370	31.3523	53.8052	24.2754	36.4776
ILMN_1725519	CCL11	chemokine (C-C motif) ligand 11 (CCL11), mRNA.	6356	20	29.127	58.5904	35.9058
ILMN_2171649	CGB2	chorionic gonadotropin, beta polypeptide 2 (CGB2), mRNA.	114336	20	44.1225	43.1701	35.7642
ILMN_1768953	SDC1	syndecan 1 (SDC1), transcript variant 2, mRNA.	6382	20	24.0725	62.693	35.5885
ILMN_1711712	GAS2L2	growth arrest-specific 2 like 2 (GAS2L2), mRNA.	246176	55.4134	29.8014	20	35.0716
ILMN_1749162	DIO2	deiodinase, iodothyronine, type II (DIO2), transcript variant 1, mRNA.	1734	48.9009	36.1234	20	35.0081
ILMN_1708569	PMCHL2	pro-melanin-concentrating hormone-like 2 (PMCHL2), mRNA.	5370	35.4652	42.0571	27.3996	34.974
ILMN_1720930	CMTM4	CKLF-like MARVEL transmembrane domain containing 4 (CMTM4), transcript variant 2, mRNA.	146223	20	52.8659	29.9203	34.2621
ILMN_1690283	NDRG4	NDRG family member 4 (NDRG4), mRNA.	65009	33.9037	29.3994	38.9542	34.0857
ILMN_1678564	DVL1	dishevelled, dsh homolog 1 (Drosophila) (DVL1), transcript variant 3, mRNA.	1855	25.8708	34.2268	41.9882	34.0286
ILMN_1695128	ZFYVE9	zinc finger, FYVE domain containing 9 (ZFYVE9), transcript variant 2, mRNA.	9372	20	49.2679	31.7284	33.6654
ILMN_2399100	FGF5	fibroblast growth factor 5 (FGF5), transcript variant 2, mRNA.	2250	30.0398	37.0124	33.4525	33.5016
ILMN_1788107	IL11	interleukin 11 (IL11), mRNA.	3589	42.8728	20	36.9402	33.271
ILMN_1737650	DIO2	deiodinase, iodothyronine, type II (DIO2), transcript variant 3, mRNA.	1734	42.2248	20	35.9062	32.7103
ILMN_1759501	TNFSF15	tumor necrosis factor (ligand) superfamily, member 15 (TNFSF15), mRNA.	9966	31.9274	20	46.1109	32.6794
ILMN_1747019	PDYN	prodynorphin (PDYN), mRNA.	5173	32.8127	31.5478	33.5196	32.6267
ILMN_1741168	SPRY4	sprouty homolog 4 (Drosophila) (SPRY4), mRNA.	81848	20	57.6145	20	32.5382
ILMN_1693617	CSH1	chorionic somatomammotropin hormone 1 (placental lactogen) (CSH1), transcript variant 1, mRNA.	1442	37.4653	20	40.0991	32.5215
ILMN_1785312	IL15	interleukin 15 (IL15), transcript variant 2, mRNA.	3600	20	26.1355	51.3531	32.4962
ILMN_1765986	INHBC	inhibin, beta C (INHBC), mRNA.	3626	57.4047	20	20	32.4682
ILMN_1693683	PDAP1	PDGFA associated protein 1 (PDAP1), mRNA.	11333	20	20	56.2577	32.0859
ILMN_1800776	BMP1	bone morphogenetic protein 1 (BMP1), transcript variant BMP1-4, mRNA.	649	20	56.1576	20	32.0525
ILMN_1783444	DVL1	dishevelled, dsh homolog 1 (Drosophila) (DVL1), transcript variant 2, mRNA.	1855	42.3572	20	32.9284	31.7619
ILMN_1690939	ECGF1	endothelial cell growth factor 1 (platelet-derived) (ECGF1), mRNA.	1890	20.8223	36.5412	37.6984	31.6873
ILMN_1688811	SPRY4	sprouty homolog 4 (Drosophila) (SPRY4), mRNA.	81848	23.4627	51.4815	20	31.6481
ILMN_1733402	CSF1	colony stimulating factor 1 (macrophage) (CSF1), transcript variant 4, mRNA.	1435	20	53.9749	20	31.325
ILMN_1679826	CST7	cystatin F (leukocystatin) (CST7), mRNA.	8530	33.2039	20	39.6902	30.9647
ILMN_2132379	TDGF1	teratocarcinoma-derived growth factor 1 (TDGF1), mRNA.	6997	20	31.4115	41.3811	30.9309
ILMN_1665250	EFEMP1	EGF-containing fibulin-like extracellular matrix protein 1 (EFEMP1), transcript variant 2, mRNA.	2202	35.9685	35.9724	20	30.647
ILMN_2381994	ZFYVE9	zinc finger, FYVE domain containing 9 (ZFYVE9), transcript variant 1, mRNA.	9372	48.4694	20	20	29.4898
ILMN_2124585	GREM1	gremlin 1, cysteine knot superfamily, homolog (Xenopus laevis) (GREM1), mRNA.	26585	48.2843	20	20	29.4281
ILMN_1724396	GCG	glucagon (GCG), mRNA.	2641	41.5791	20	25.8514	29.1435
ILMN_1771827	AIF1	allograft inflammatory factor 1 (AIF1), transcript variant 2, mRNA.	199	20	47.4062	20	29.1354
ILMN_2097997	IFNE1	interferon epsilon 1 (IFNE1), mRNA.	338376	20	47.4044	20	29.1348
ILMN_2379063	NDRG4	NDRG family member 4 (NDRG4), mRNA.	65009	29.3689	20	35.9827	28.4505
ILMN_1815232	OTOG	PREDICTED: otogelin (OTOG), mRNA.	340990	20	45.3044	20	28.4348
ILMN_2110561	IFNA8	interferon, alpha 8 (IFNA8), mRNA.	3445	41.2029	20	24.0396	28.4142
ILMN_2297205	ATRN	attractin (ATRN), transcript variant 1, mRNA.	8455	41.6501	20	22.7437	28.1313
ILMN_1733807	IGF2BP1	insulin-like growth factor 2 mRNA binding protein 1 (IGF2BP1), transcript variant 1, mRNA.	10642	43.6281	20	20	27.876
ILMN_2293594	LAMA3	laminin, alpha 3 (LAMA3), transcript variant 1, mRNA.	3909	33.4605	29.4661	20	27.6422
ILMN_2083946	TGFA	transforming growth factor, alpha (TGFA), mRNA.	7039	20	31.7635	31.1066	27.6234
ILMN_2298888	NRG1	neuregulin 1 (NRG1), transcript variant GGF2, mRNA.	3084	20	20	41.5583	27.1861
ILMN_1753322	FGF1	fibroblast growth factor 1 (acidic) (FGF1), transcript variant 1, mRNA.	2246	36.4382	25.1134	20	27.1839
ILMN_1724059	GAS2L1	growth arrest-specific 2 like 1 (GAS2L1), transcript variant 2, mRNA.	10634	41.1759	20	20	27.0586
ILMN_2363475	CSH1	chorionic somatomammotropin hormone 1 (placental lactogen) (CSH1), transcript variant 1, mRNA.	1442	31.4461	29.5207	20	26.9889
ILMN_1811289	COL4A6	collagen, type IV, alpha 6 (COL4A6), transcript variant B, mRNA.	1288	20	32.9876	27.8555	26.9477
ILMN_1685314	WNT7B	wingless-type MMTV integration site family, member 7B (WNT7B), mRNA.	7477	20	28.8638	31.4509	26.7716
ILMN_1773262	ESM1	endothelial cell-specific molecule 1 (ESM1), mRNA.	11082	20	20	39.2686	26.4229
ILMN_1751495	FGF14	fibroblast growth factor 14 (FGF14), transcript variant 2, mRNA.	2259	39.2553	20	20	26.4184
ILMN_1778575	WNT7A	wingless-type MMTV integration site family, member 7A (WNT7A), mRNA.	7476	20	20	39.237	26.4123
ILMN_1725814	IL24	interleukin 24 (IL24), transcript variant 1, mRNA.	11009	39.2292	20	20	26.4097
ILMN_1674440	SH2D3C	SH2 domain containing 3C (SH2D3C), transcript variant 1, mRNA.	10044	20	20	39.1407	26.3802
ILMN_2188966	IGFALS	insulin-like growth factor binding protein, acid labile subunit (IGFALS), mRNA.	3483	28.7439	20.4131	29.9523	26.3698
ILMN_2150175	GDF6	growth differentiation factor 6 (GDF6), mRNA.	392255	39.0701	20	20	26.3567
ILMN_1698186	IFNA2	interferon, alpha 2 (IFNA2), mRNA.	3440	23.3542	27.7548	27.9128	26.3406
ILMN_1805175	TGFA	transforming growth factor, alpha (TGFA), transcript variant 2, mRNA.	7039	20	25.5723	33.311	26.2944
ILMN_1707612	FIGF	c-fos induced growth factor (vascular endothelial growth factor D) (FIGF), mRNA.	2277	28.9255	20	29.6978	26.2078
ILMN_2358886	EDN3	endothelin 3 (EDN3), transcript variant 3, mRNA.	1908	27.1068	31.5027	20	26.2032
ILMN_1752559	FBS1	fibrosin 1 (FBS1), mRNA.	64319	20	24.7488	33.8582	26.2023
ILMN_1754002	IL1F8	interleukin 1 family, member 8 (eta) (IL1F8), transcript variant 2, mRNA.	27177	20	30.9308	26.3127	25.7478
ILMN_1660317	LEFTY1	left-right determination factor 1 (LEFTY1), mRNA.	10637	24.4196	32.7465	20	25.722
ILMN_2413473	GH2	growth hormone 2 (GH2), transcript variant 4, mRNA.	2689	20	20	36.3774	25.4591
ILMN_2321648	SH2D3C	SH2 domain containing 3C (SH2D3C), transcript variant 1, mRNA.	10044	20	20	36.2693	25.4231
ILMN_1756443	INHA	inhibin, alpha (INHA), mRNA.	3623	36.2161	20	20	25.4054
ILMN_1704247	LAMA3	laminin, alpha 3 (LAMA3), transcript variant 2, mRNA.	3909	20	33.1887	23.0144	25.401
ILMN_1673175	TNFSF11	tumor necrosis factor (ligand) superfamily, member 11 (TNFSF11), transcript variant 1, mRNA.	8600	20	29.5799	25.9032	25.161
ILMN_1717904	SORBS3	sorbin and SH3 domain containing 3 (SORBS3), transcript variant 1, mRNA.	10174	29.5739	20	25.2192	24.9311
ILMN_1704321	IL2	interleukin 2 (IL2), mRNA.	3558	20	28.874	25.4143	24.7627
ILMN_1789994	BMP1	bone morphogenetic protein 1 (BMP1), transcript variant BMP1-2, mRNA.	649	22.5616	30.2079	21.1522	24.6405
ILMN_1726549	GDPD2	glycerophosphodiester phosphodiesterase domain containing 2 (GDPD2), mRNA.	54857	32.8991	20.9419	20	24.6137
ILMN_1761927	IL1F8	interleukin 1 family, member 8 (eta) (IL1F8), transcript variant 1, mRNA.	27177	24.1309	29.3386	20	24.4898
ILMN_1691937	CSH1	chorionic somatomammotropin hormone 1 (placental lactogen) (CSH1), transcript variant 2, mRNA.	1442	26.931	20.2899	26.2006	24.4738
ILMN_1658713	TNFSF11	tumor necrosis factor (ligand) superfamily, member 11 (TNFSF11), transcript variant 2, mRNA.	8600	28.5817	20.8739	23.9531	24.4696
ILMN_1657248	EREG	epiregulin (EREG), mRNA.	2069	20	30.294	22.8639	24.386
ILMN_1779234	CXCL6	chemokine (C-X-C motif) ligand 6 (granulocyte chemotactic protein 2) (CXCL6), mRNA.	6372	20.8567	31.8302	20	24.229
ILMN_1737695	PDGFB	platelet-derived growth factor beta polypeptide (simian sarcoma viral (v-sis) oncogene homolog) (PDGFB), transcript variant 1, mRNA.	5155	20	32.4292	20	24.1431
ILMN_1715603	IL23A	interleukin 23, alpha subunit p19 (IL23A), mRNA.	51561	22.898	29.4464	20	24.1148
ILMN_1659354	GH2	growth hormone 2 (GH2), transcript variant 3, mRNA.	2689	31.9236	20	20	23.9745
ILMN_2401883	IL25	interleukin 25 (IL25), transcript variant 2, mRNA.	64806	26.4777	20	25.4435	23.9737
ILMN_1662188	WNT11	wingless-type MMTV integration site family, member 11 (WNT11), mRNA.	7481	20	20	31.8654	23.9551
ILMN_2328874	GH1	growth hormone 1 (GH1), transcript variant 3, mRNA.	2688	20	31.3054	20	23.7685
ILMN_1779673	HDGFL1	hepatoma derived growth factor-like 1 (HDGFL1), mRNA.	154150	26.7919	24.4637	20	23.7519
ILMN_2406151	UMOD	uromodulin (UMOD), transcript variant 2, mRNA.	7369	23.1041	27.7206	20	23.6082
ILMN_1759141	IL1F5	interleukin 1 family, member 5 (delta) (IL1F5), transcript variant 1, mRNA.	26525	20	30.2343	20	23.4114
ILMN_3250879	ANGPT2	angiopoietin 2 (ANGPT2), transcript variant 2, mRNA.	285	20	30.0488	20	23.3496
ILMN_1781390	FGF17	fibroblast growth factor 17 (FGF17), mRNA.	8822	20	29.6477	20	23.2159
ILMN_1680003	TNFSF12	tumor necrosis factor (ligand) superfamily, member 12 (TNFSF12), transcript variant 2, mRNA.	8742	21.7857	20	27.8471	23.2109
ILMN_1768900	IL28B	interleukin 28B (interferon, lambda 3) (IL28B), mRNA.	282617	20	20	29.5981	23.1994
ILMN_2224955	XCL1	chemokine (C motif) ligand 1 (XCL1), mRNA.	6375	20	20	29.5489	23.183
ILMN_1806849	PMCHL2	pro-melanin-concentrating hormone-like 2 (PMCHL2), mRNA.	5370	20	28.9569	20	22.9856
ILMN_1757441	GDF6	growth differentiation factor 6 (GDF6), mRNA.	392255	20	20	28.9416	22.9805
ILMN_1805930	CSF1	colony stimulating factor 1 (macrophage) (CSF1), transcript variant 4, mRNA.	1435	20	28.8609	20	22.9536
ILMN_2274571	GAS7	growth arrest-specific 7 (GAS7), transcript variant a, mRNA.	8522	20	20	28.8172	22.9391
ILMN_1781614	GAS6	PREDICTED: growth arrest-specific 6, transcript variant 5 (GAS6), mRNA.	2621	20	24.7169	24.0868	22.9346
ILMN_1810283	FGF12	fibroblast growth factor 12 (FGF12), transcript variant 1, mRNA.	2257	28.8035	20	20	22.9345
ILMN_2113606	CCL27	chemokine (C-C motif) ligand 27 (CCL27), mRNA.	10850	20.6899	27.9548	20	22.8816
ILMN_1782661	PDGFA	PREDICTED: platelet-derived growth factor alpha polypeptide, transcript variant 3 (PDGFA), mRNA.	5154	25.2734	23.3523	20	22.8752
ILMN_1734781	IFNE1	interferon epsilon 1 (IFNE1), mRNA.	338376	20	28.1585	20	22.7195
ILMN_1743950	IGFL1	IGF-like family member 1 (IGFL1), mRNA.	374918	20	27.644	20	22.548
ILMN_1668035	CRH	corticotropin releasing hormone (CRH), mRNA.	1392	20	26.4955	20	22.1652
ILMN_1703205	EDN3	endothelin 3 (EDN3), transcript variant 2, mRNA.	1908	20	26.2795	20	22.0932
ILMN_1794638	VIP	vasoactive intestinal peptide (VIP), transcript variant 2, mRNA.	7432	21.4633	20	24.6957	22.053
ILMN_1673232	LASS1	LAG1 homolog, ceramide synthase 1 (LASS1), transcript variant 2, mRNA.	10715	20	21.6609	24.0767	21.9125
ILMN_1661476	TAC4	tachykinin 4 (hemokinin) (TAC4), transcript variant alpha, mRNA.	255061	20	25.612	20	21.8707
ILMN_1685714	INHBB	inhibin, beta B (activin AB beta polypeptide) (INHBB), mRNA.	3625	21.2677	20	23.999	21.7556
ILMN_1697069	CSF3	colony stimulating factor 3 (granulocyte) (CSF3), transcript variant 1, mRNA.	1440	20	20	24.9262	21.6421
ILMN_2223561	CRHBP	corticotropin releasing hormone binding protein (CRHBP), mRNA.	1393	20	20	24.8477	21.6159
ILMN_1797971	DTX2	PREDICTED: deltex homolog 2 (Drosophila) (DTX2), mRNA.	113878	20	24.8246	20	21.6082
ILMN_1795582	CHRD	chordin (CHRD), mRNA.	8646	20	20	24.6699	21.5566
ILMN_1776023	IFNA7	interferon, alpha 7 (IFNA7), mRNA.	3444	24.3373	20	20	21.4458
ILMN_1740585	UMOD	uromodulin (UMOD), transcript variant 1, mRNA.	7369	23.572	20	20	21.1907
ILMN_1734855	SELPLG	selectin P ligand (SELPLG), mRNA.	6404	20	23.3191	20	21.1064
ILMN_2327244	CALCA	calcitonin-related polypeptide alpha (CALCA), transcript variant 2, mRNA.	796	20	23.2113	20	21.0704
ILMN_1718792	XCL1	chemokine (C motif) ligand 1 (XCL1), mRNA.	6375	22.1013	20	20	20.7004
ILMN_1781450	CMTM4	PREDICTED: CKLF-like MARVEL transmembrane domain containing 4 (CMTM4), mRNA.	146223	21.3576	20.4385	20	20.5987
ILMN_1790149	HGF	hepatocyte growth factor (hepapoietin A; scatter factor) (HGF), transcript variant 3, mRNA.	3082	20	20	21.627	20.5423
ILMN_1813572	IL16	interleukin 16 (lymphocyte chemoattractant factor) (IL16), transcript variant 2, mRNA.	3603	20	20	21.5757	20.5252
ILMN_2086965	CCL1	chemokine (C-C motif) ligand 1 (CCL1), mRNA.	6346	20	21.2299	20	20.41
ILMN_1702566	CALCA	calcitonin-related polypeptide alpha (CALCA), transcript variant 1, mRNA.	796	20.6916	20	20	20.2305
ILMN_1690192	CER1	cerberus 1, cysteine knot superfamily, homolog (Xenopus laevis) (CER1), mRNA.	9350	20.6916	20	20	20.2305
ILMN_1788109	IL17C	interleukin 17C (IL17C), mRNA.	27189	20	20.6859	20	20.2286
ILMN_2091412	FLT3LG	fms-related tyrosine kinase 3 ligand (FLT3LG), mRNA.	2323	20	20	20	20
ILMN_1660995	AMH	anti-Mullerian hormone (AMH), mRNA.	268	20	20	20	20
ILMN_2145501	ANGPTL1	angiopoietin-like 1 (ANGPTL1), mRNA.	9068	20	20	20	20
ILMN_1674376	ANGPTL4	angiopoietin-like 4 (ANGPTL4), transcript variant 1, mRNA.	51129	20	20	20	20
ILMN_1804421	AREG	amphiregulin (AREG), mRNA.	374	20	20	20	20
ILMN_1762952	ARTN	artemin (ARTN), transcript variant 2, mRNA.	9048	20	20	20	20
ILMN_1727040	ARTN	artemin (ARTN), transcript variant 1, mRNA.	9048	20	20	20	20
ILMN_1773295	ARTN	artemin (ARTN), transcript variant 3, mRNA.	9048	20	20	20	20
ILMN_1803691	ARTN	artemin (ARTN), transcript variant 2, mRNA.	9048	20	20	20	20
ILMN_2230117	AVP	arginine vasopressin (neurophysin II, antidiuretic hormone, diabetes insipidus, neurohypophyseal) (AVP), mRNA.	551	20	20	20	20
ILMN_1733970	BAG1	BCL2-associated athanogene (BAG1), mRNA.	573	20	20	20	20
ILMN_1719820	BDNF	brain-derived neurotrophic factor (BDNF), transcript variant 2, mRNA.	627	20	20	20	20
ILMN_1706644	BDNF	brain-derived neurotrophic factor (BDNF), transcript variant 6, mRNA.	627	20	20	20	20
ILMN_1761910	BDNF	brain-derived neurotrophic factor (BDNF), transcript variant 4, mRNA.	627	20	20	20	20
ILMN_1712712	BDNF	brain-derived neurotrophic factor (BDNF), transcript variant 1, mRNA.	627	20	20	20	20
ILMN_1809543	BDNF	brain-derived neurotrophic factor (BDNF), transcript variant 5, mRNA.	627	20	20	20	20
ILMN_2295290	BMP1	bone morphogenetic protein 1 (BMP1), transcript variant BMP1-2, mRNA.	649	20	20	20	20
ILMN_1791688	BMP10	bone morphogenetic protein 10 (BMP10), mRNA.	27302	20	20	20	20
ILMN_1682661	BMP3	bone morphogenetic protein 3 (BMP3), mRNA.	651	20	20	20	20
ILMN_1783593	CCL13	chemokine (C-C motif) ligand 13 (CCL13), mRNA.	6357	20	20	20	20
ILMN_2045324	CCL16	chemokine (C-C motif) ligand 16 (CCL16), mRNA.	6360	20	20	20	20
ILMN_1764030	CCL23	chemokine (C-C motif) ligand 23 (CCL23), transcript variant CKbeta8-1, mRNA.	6368	20	20	20	20
ILMN_1686109	CCL23	chemokine (C-C motif) ligand 23 (CCL23), transcript variant CKbeta8, mRNA.	6368	20	20	20	20
ILMN_1653766	CCL24	chemokine (C-C motif) ligand 24 (CCL24), mRNA.	6369	20	20	20	20
ILMN_1782596	CCL25	chemokine (C-C motif) ligand 25 (CCL25), mRNA.	6370	20	20	20	20
ILMN_1674563	CCL4	chemokine (C-C motif) ligand 4 (CCL4), mRNA.	6351	20	20	20	20
ILMN_1743570	CEACAM3	carcinoembryonic antigen-related cell adhesion molecule 3 (CEACAM3), mRNA.	1084	20	20	20	20
ILMN_2115143	CER1	cerberus 1, cysteine knot superfamily, homolog (Xenopus laevis) (CER1), mRNA.	9350	20	20	20	20
ILMN_1719750	CGB1	chorionic gonadotropin, beta polypeptide 1 (CGB1), mRNA.	114335	20	20	20	20
ILMN_2298051	CKLF	chemokine-like factor (CKLF), transcript variant 6, mRNA.	51192	20	20	20	20
ILMN_1799030	CMTM2	CKLF-like MARVEL transmembrane domain containing 2 (CMTM2), mRNA.	146225	20	20	20	20
ILMN_1729514	CMTM4	CKLF-like MARVEL transmembrane domain containing 4 (CMTM4), transcript variant 2, mRNA.	146223	20	20	20	20
ILMN_1773113	CNTF	ciliary neurotrophic factor (CNTF), mRNA.	1270	20	20	20	20
ILMN_1710394	CNTNAP5	contactin associated protein-like 5 (CNTNAP5), mRNA.	129684	20	20	20	20
ILMN_2390504	CNTNAP5	contactin associated protein-like 5 (CNTNAP5), transcript variant 2, mRNA.	129684	20	20	20	20
ILMN_1813021	COL4A6	collagen, type IV, alpha 6 (COL4A6), transcript variant A, mRNA.	1288	20	20	20	20
ILMN_2302947	CSF1	colony stimulating factor 1 (macrophage) (CSF1), transcript variant 1, mRNA.	1435	20	20	20	20
ILMN_2322768	CSF3	colony stimulating factor 3 (granulocyte) (CSF3), transcript variant 1, mRNA.	1440	20	20	20	20
ILMN_1706852	CSF3	colony stimulating factor 3 (granulocyte) (CSF3), transcript variant 3, mRNA.	1440	20	20	20	20
ILMN_2391071	CSH2	chorionic somatomammotropin hormone 2 (CSH2), transcript variant 2, mRNA.	1443	20	20	20	20
ILMN_2285280	CSH2	chorionic somatomammotropin hormone 2 (CSH2), transcript variant 2, mRNA.	1443	20	20	20	20
ILMN_2403566	CSHL1	chorionic somatomammotropin hormone-like 1 (CSHL1), transcript variant 2, mRNA.	1444	20	20	20	20
ILMN_1753449	CST1	cystatin SN (CST1), mRNA.	1469	20	20	20	20
ILMN_1653748	CST11	cystatin 11 (CST11), transcript variant 1, mRNA.	140880	20	20	20	20
ILMN_1697370	CST11	cystatin 11 (CST11), transcript variant 2, mRNA.	140880	20	20	20	20
ILMN_1673843	CST2	cystatin SA (CST2), mRNA.	1470	20	20	20	20
ILMN_1698666	CST6	cystatin E/M (CST6), mRNA.	1474	20	20	20	20
ILMN_1680462	CST6	PREDICTED: cystatin E/M (CST6), mRNA.	1474	20	20	20	20
ILMN_1720485	CST9L	cystatin 9-like (mouse) (CST9L), mRNA.	128821	20	20	20	20
ILMN_1669888	CSTA	cystatin A (stefin A) (CSTA), mRNA.	1475	20	20	20	20
ILMN_1726328	CSTL1	cystatin-like 1 (CSTL1), mRNA.	128817	20	20	20	20
ILMN_2067895	CXCL11	chemokine (C-X-C motif) ligand 11 (CXCL11), mRNA.	6373	20	20	20	20
ILMN_1672278	CXCL16	chemokine (C-X-C motif) ligand 16 (CXCL16), mRNA.	58191	20	20	20	20
ILMN_2161577	CXCL6	chemokine (C-X-C motif) ligand 6 (granulocyte chemotactic protein 2) (CXCL6), mRNA.	6372	20	20	20	20
ILMN_2174189	DKK1	dickkopf homolog 1 (Xenopus laevis) (DKK1), mRNA.	22943	20	20	20	20
ILMN_1712729	DKK4	dickkopf homolog 4 (Xenopus laevis) (DKK4), mRNA.	27121	20	20	20	20
ILMN_1690174	DLL4	delta-like 4 (Drosophila) (DLL4), mRNA.	54567	20	20	20	20
ILMN_1655632	DVL1	dishevelled, dsh homolog 1 (Drosophila) (DVL1), mRNA.	1855	20	20	20	20
ILMN_1690733	EGF	epidermal growth factor (beta-urogastrone) (EGF), mRNA.	1950	20	20	20	20
ILMN_1665671	EPO	erythropoietin (EPO), mRNA.	2056	20	20	20	20
ILMN_1699735	FGF1	fibroblast growth factor 1 (acidic) (FGF1), transcript variant 1, mRNA.	2246	20	20	20	20
ILMN_1653826	FGF13	fibroblast growth factor 13 (FGF13), transcript variant 1B, mRNA.	2258	20	20	20	20
ILMN_1732976	FGF14	fibroblast growth factor 14 (FGF14), transcript variant 1, mRNA.	2259	20	20	20	20
ILMN_1785564	FGF16	fibroblast growth factor 16 (FGF16), mRNA.	8823	20	20	20	20
ILMN_1760909	FGF19	fibroblast growth factor 19 (FGF19), mRNA.	9965	20	20	20	20
ILMN_2095633	FGF22	fibroblast growth factor 22 (FGF22), mRNA.	27006	20	20	20	20
ILMN_2071316	FGF23	fibroblast growth factor 23 (FGF23), mRNA.	8074	20	20	20	20
ILMN_1723227	FGF3	fibroblast growth factor 3 (murine mammary tumor virus integration site (v-int-2) oncogene homolog) (FGF3), mRNA.	2248	20	20	20	20
ILMN_1740871	FGF5	fibroblast growth factor 5 (FGF5), transcript variant 1, mRNA.	2250	20	20	20	20
ILMN_1812517	FGF8	fibroblast growth factor 8 (androgen-induced) (FGF8), transcript variant E, mRNA.	2253	20	20	20	20
ILMN_2345749	FGF8	fibroblast growth factor 8 (androgen-induced) (FGF8), transcript variant B, mRNA.	2253	20	20	20	20
ILMN_1792777	GAS2L1	growth arrest-specific 2 like 1 (GAS2L1), transcript variant 3, mRNA.	10634	20	20	20	20
ILMN_2045576	GAS2L2	growth arrest-specific 2 like 2 (GAS2L2), mRNA.	246176	20	20	20	20
ILMN_1687018	GAS7	growth arrest-specific 7 (GAS7), transcript variant b, mRNA.	8522	20	20	20	20
ILMN_1790080	GAS7	growth arrest-specific 7 (GAS7), transcript variant c, mRNA.	8522	20	20	20	20
ILMN_1712721	GAST	gastrin (GAST), mRNA.	2520	20	20	20	20
ILMN_2188862	GDF15	growth differentiation factor 15 (GDF15), mRNA.	9518	20	20	20	20
ILMN_2210111	GDF3	growth differentiation factor 3 (GDF3), mRNA.	9573	20	20	20	20
ILMN_1796471	GDF5	growth differentiation factor 5 (GDF5), mRNA.	8200	20	20	20	20
ILMN_1803881	GDF7	growth differentiation factor 7 (GDF7), mRNA.	151449	20	20	20	20
ILMN_1705019	GDNF	glial cell derived neurotrophic factor (GDNF), transcript variant 3, mRNA.	2668	20	20	20	20
ILMN_1662492	GDNF	glial cell derived neurotrophic factor (GDNF), transcript variant 1, mRNA.	2668	20	20	20	20
ILMN_1781261	GH1	growth hormone 1 (GH1), transcript variant 5, mRNA.	2688	20	20	20	20
ILMN_2296450	GH2	growth hormone 2 (GH2), transcript variant 2, mRNA.	2689	20	20	20	20
ILMN_1673805	GIP	gastric inhibitory polypeptide (GIP), mRNA.	2695	20	20	20	20
ILMN_1749448	GLMN	glomulin, FKBP associated protein (GLMN), mRNA.	11146	20	20	20	20
ILMN_2413323	GRP	gastrin-releasing peptide (GRP), transcript variant 3, mRNA.	2922	20	20	20	20
ILMN_1777199	GRP	gastrin-releasing peptide (GRP), transcript variant 3, mRNA.	2922	20	20	20	20
ILMN_1757838	HGF	hepatocyte growth factor (hepapoietin A; scatter factor) (HGF), transcript variant 5, mRNA.	3082	20	20	20	20
ILMN_1688663	IFNA1	interferon, alpha 1 (IFNA1), mRNA.	3439	20	20	20	20
ILMN_1769988	IFNA10	interferon, alpha 10 (IFNA10), mRNA.	3446	20	20	20	20
ILMN_2186745	IFNA7	interferon, alpha 7 (IFNA7), mRNA.	3444	20	20	20	20
ILMN_1678574	IFNA8	interferon, alpha 8 (IFNA8), mRNA.	3445	20	20	20	20
ILMN_2207291	IFNG	interferon, gamma (IFNG), mRNA.	3458	20	20	20	20
ILMN_2176225	IFNW1	interferon, omega 1 (IFNW1), mRNA.	3467	20	20	20	20
ILMN_2298035	IGF2	insulin-like growth factor 2 (somatomedin A) (IGF2), transcript variant 2, mRNA.	3481	20	20	20	20
ILMN_1674167	IL10	interleukin 10 (IL10), mRNA.	3586	20	20	20	20
ILMN_1671353	IL12A	interleukin 12A (natural killer cell stimulatory factor 1, cytotoxic lymphocyte maturation factor 1, p35) (IL12A), mRNA.	3592	20	20	20	20
ILMN_1681132	IL12B	interleukin 12B (natural killer cell stimulatory factor 2, cytotoxic lymphocyte maturation factor 2, p40) (IL12B), mRNA.	3593	20	20	20	20
ILMN_2369221	IL15	interleukin 15 (IL15), transcript variant 1, mRNA.	3600	20	20	20	20
ILMN_2290628	IL16	interleukin 16 (lymphocyte chemoattractant factor) (IL16), transcript variant 2, mRNA.	3603	20	20	20	20
ILMN_1799575	IL19	interleukin 19 (IL19), transcript variant 2, mRNA.	29949	20	20	20	20
ILMN_1682592	IL19	interleukin 19 (IL19), transcript variant 2, mRNA.	29949	20	20	20	20
ILMN_1658483	IL1A	interleukin 1, alpha (IL1A), mRNA.	3552	20	20	20	20
ILMN_1804901	IL1F5	interleukin 1 family, member 5 (delta) (IL1F5), transcript variant 2, mRNA.	26525	20	20	20	20
ILMN_1704000	IL1F6	interleukin 1 family, member 6 (epsilon) (IL1F6), mRNA.	27179	20	20	20	20
ILMN_1697710	IL1F7	interleukin 1 family, member 7 (zeta) (IL1F7), transcript variant 1, mRNA.	27178	20	20	20	20
ILMN_2353936	IL1F7	interleukin 1 family, member 7 (zeta) (IL1F7), transcript variant 4, mRNA.	27178	20	20	20	20
ILMN_1774685	IL24	interleukin 24 (IL24), transcript variant 1, mRNA.	11009	20	20	20	20
ILMN_2401884	IL25	interleukin 25 (IL25), transcript variant 2, mRNA.	64806	20	20	20	20
ILMN_2123182	IL26	interleukin 26 (IL26), mRNA.	55801	20	20	20	20
ILMN_2149624	IL29	interleukin 29 (interferon, lambda 1) (IL29), mRNA.	282618	20	20	20	20
ILMN_1684570	IL29	interleukin 29 (interferon, lambda 1) (IL29), mRNA.	282618	20	20	20	20
ILMN_2389080	IL4	interleukin 4 (IL4), transcript variant 1, mRNA.	3565	20	20	20	20
ILMN_2059744	IL7	interleukin 7 (IL7), mRNA.	3574	20	20	20	20
ILMN_1719547	INHBA	inhibin, beta A (INHBA), mRNA.	3624	20	20	20	20
ILMN_2226271	INSL3	insulin-like 3 (Leydig cell) (INSL3), mRNA.	3640	20	20	20	20
ILMN_1749591	ITGAL	integrin, alpha L (antigen CD11A (p180), lymphocyte function-associated antigen 1; alpha polypeptide) (ITGAL), mRNA.	3683	20	20	20	20
ILMN_1726175	ITGAX	integrin, alpha X (complement component 3 receptor 4 subunit) (ITGAX), mRNA.	3687	20	20	20	20
ILMN_2254635	ITGAX	integrin, alpha X (complement component 3 receptor 4 subunit) (ITGAX), mRNA.	3687	20	20	20	20
ILMN_1730176	ITGAX	PREDICTED: integrin, alpha X (complement component 3 receptor 4 subunit) (ITGAX), mRNA.	3687	20	20	20	20
ILMN_1784454	ITGB1	integrin, beta 1 (fibronectin receptor, beta polypeptide, antigen CD29 includes MDF2, MSK12) (ITGB1), transcript variant 1E, mRNA.	3688	20	20	20	20
ILMN_1754233	ITGB1	integrin, beta 1 (fibronectin receptor, beta polypeptide, antigen CD29 includes MDF2, MSK12) (ITGB1), transcript variant 1D, mRNA.	3688	20	20	20	20
ILMN_1658925	JAG2	jagged 2 (JAG2), transcript variant 1, mRNA.	3714	20	20	20	20
ILMN_1746232	KITLG	KIT ligand (KITLG), transcript variant b, mRNA.	4254	20	20	20	20
ILMN_2406035	LAMA3	laminin, alpha 3 (LAMA3), transcript variant 1, mRNA.	3909	20	20	20	20
ILMN_1715684	LAMB3	laminin, beta 3 (LAMB3), transcript variant 1, mRNA.	3914	20	20	20	20
ILMN_1800142	LAMB3	laminin, beta 3 (LAMB3), transcript variant 2, mRNA.	3914	20	20	20	20
ILMN_1680054	LAMB3	laminin, beta 3 (LAMB3), transcript variant 1, mRNA.	3914	20	20	20	20
ILMN_1765187	LHB	luteinizing hormone beta polypeptide (LHB), mRNA.	3972	20	20	20	20
ILMN_1791588	NCAM1	neural cell adhesion molecule 1 (NCAM1), transcript variant 1, mRNA.	4684	20	20	20	20
ILMN_1754105	NDRG4	NDRG family member 4 (NDRG4), mRNA.	65009	20	20	20	20
ILMN_1712537	NODAL	nodal homolog (mouse) (NODAL), mRNA.	4838	20	20	20	20
ILMN_1731788	NRG1	neuregulin 1 (NRG1), transcript variant SMDF, mRNA.	3084	20	20	20	20
ILMN_1657607	NRG1	neuregulin 1 (NRG1), transcript variant HRG-gamma, mRNA.	3084	20	20	20	20
ILMN_1737252	NRG1	neuregulin 1 (NRG1), transcript variant GGF2, mRNA.	3084	20	20	20	20
ILMN_1665319	NRTN	neurturin (NRTN), mRNA.	4902	20	20	20	20
ILMN_1737208	NTF5	neurotrophin 5 (neurotrophin 4/5) (NTF5), mRNA.	4909	20	20	20	20
ILMN_1692927	NTN1	netrin 1 (NTN1), mRNA.	9423	20	20	20	20
ILMN_1806448	NTNG2	netrin G2 (NTNG2), mRNA.	84628	20	20	20	20
ILMN_2189366	NTS	neurotensin (NTS), mRNA.	4922	20	20	20	20
ILMN_1688838	OGN	osteoglycin (OGN), transcript variant 1, mRNA.	4969	20	20	20	20
ILMN_1767037	PF4	platelet factor 4 (chemokine (C-X-C motif) ligand 4) (PF4), mRNA.	5196	20	20	20	20
ILMN_2170095	PMCH	pro-melanin-concentrating hormone (PMCH), mRNA.	5367	20	20	20	20
ILMN_1800038	SDC1	syndecan 1 (SDC1), transcript variant 1, mRNA.	6382	20	20	20	20
ILMN_1652693	SHH	sonic hedgehog homolog (Drosophila) (SHH), mRNA.	6469	20	20	20	20
ILMN_2261099	SORBS3	sorbin and SH3 domain containing 3 (SORBS3), transcript variant 2, mRNA.	10174	20	20	20	20
ILMN_1791078	SPRY3	sprouty homolog 3 (Drosophila) (SPRY3), mRNA.	10251	20	20	20	20
ILMN_1784889	TAC3	tachykinin 3 (neuromedin K, neurokinin beta) (TAC3), transcript variant 1, mRNA.	6866	20	20	20	20
ILMN_2304878	TAC4	tachykinin 4 (hemokinin) (TAC4), transcript variant gamma, mRNA.	255061	20	20	20	20
ILMN_1795681	TDGF1	teratocarcinoma-derived growth factor 1 (TDGF1), mRNA.	6997	20	20	20	20
ILMN_1722489	TFF1	trefoil factor 1 (TFF1), mRNA.	7031	20	20	20	20
ILMN_3237497	TGIF2LX	TGFB-induced factor homeobox 2-like, X-linked (TGIF2LX), mRNA.	90316	20	20	20	20
ILMN_1695900	TNFSF11	tumor necrosis factor (ligand) superfamily, member 11 (TNFSF11), transcript variant 1, mRNA.	8600	20	20	20	20
ILMN_1655414	TNFSF14	tumor necrosis factor (ligand) superfamily, member 14 (TNFSF14), transcript variant 1, mRNA.	8740	20	20	20	20
ILMN_1661343	TNFSF14	tumor necrosis factor (ligand) superfamily, member 14 (TNFSF14), transcript variant 1, mRNA.	8740	20	20	20	20
ILMN_1778188	TP73	tumor protein p73 (TP73), mRNA.	7161	20	20	20	20
ILMN_2290068	VAV3	vav 3 guanine nucleotide exchange factor (VAV3), transcript variant 1, mRNA.	10451	20	20	20	20
ILMN_2357542	VIP	vasoactive intestinal peptide (VIP), transcript variant 1, mRNA.	7432	20	20	20	20
ILMN_1814443	WNT1	wingless-type MMTV integration site family, member 1 (WNT1), mRNA.	7471	20	20	20	20
ILMN_1712283	WNT10B	wingless-type MMTV integration site family, member 10B (WNT10B), mRNA.	7480	20	20	20	20
ILMN_1679215	WNT16	wingless-type MMTV integration site family, member 16 (WNT16), transcript variant 2, mRNA.	51384	20	20	20	20
ILMN_1731964	WNT16	wingless-type MMTV integration site family, member 16 (WNT16), transcript variant 1, mRNA.	51384	20	20	20	20
ILMN_1815700	WNT3A	wingless-type MMTV integration site family, member 3A (WNT3A), mRNA.	89780	20	20	20	20
ILMN_1661788	WNT5B	wingless-type MMTV integration site family, member 5B (WNT5B), transcript variant 2, mRNA.	81029	20	20	20	20
ILMN_1795706	WNT6	wingless-type MMTV integration site family, member 6 (WNT6), mRNA.	7475	20	20	20	20
ILMN_1749675	WNT8B	wingless-type MMTV integration site family, member 8B (WNT8B), mRNA.	7479	20	20	20	20
ILMN_1799622	ZFYVE9	zinc finger, FYVE domain containing 9 (ZFYVE9), transcript variant 3, mRNA.	9372	20	20	20	20
