# Supplementary material for: Endothelin-1 supports clonal derivation and expansion of cardiovascular progenitors derived from human embryonic stem cells
Source: Nat Commun. 2016 Mar 8;7:10774. doi: 10.1038/ncomms10774 (PMC4786749; doi:10.1038/ncomms10774)
Supplement: Supplementary Data 6 — List of growth factor receptor in ISL1 positive cells (above 1.2 fold) [file ncomms10774-s8.xlsx]

## Sheet: Sheet1
PROBE_ID	SYMBOL	DEFINITION	ENTREZ_GENE_ID	Growth factor receptors expressed on ISL1+ progenitor cell			Growth factor receptors expressed on differentiated cardiac cell types		Fold change (Log2)
				Sample 1	Sample 2	Sample 3	Sample 1	Sample 2
ILMN_1723123	FGFR3	fibroblast growth factor receptor 3 (achondroplasia, thanatophoric dwarfism) (FGFR3), transcript variant 2, mRNA.	2261	11874.1	11999.7	6344.25	39.6841	28.5388	8.16649
ILMN_1689146	GABRP	gamma-aminobutyric acid (GABA) A receptor, pi (GABRP), mRNA.	2568	5721.11	6686.39	1067.98	125.43	20	6.10359
ILMN_2352131	ERBB2	v-erb-b2 erythroblastic leukemia viral oncogene homolog 2, neuro/glioblastoma derived oncogene homolog (avian) (ERBB2), transcript variant 1, mRNA.	2064	2526.17	2497.3	902.135	434.23	31.8053	3.92527
ILMN_2376455	CSF2RA	colony stimulating factor 2 receptor, alpha, low-affinity (granulocyte-macrophage) (CSF2RA), transcript variant 6, mRNA.	1438	881.337	821.43	37.9427	20	20	3.91517
ILMN_1653711	FZD2	frizzled homolog 2 (Drosophila) (FZD2), mRNA.	2535	1057.37	1109.94	1369.2	421.04	23.1274	3.56921
ILMN_1661196	CSF2RA	colony stimulating factor 2 receptor, alpha, low-affinity (granulocyte-macrophage) (CSF2RA), transcript variant 2, mRNA.	1438	935.179	924.822	58.5678	66.4296	30.4453	3.04044
ILMN_1673521	KISS1R	KISS1 receptor (KISS1R), mRNA.	84634	228.966	187.877	111.364	20	31.7466	2.74203
ILMN_1796629	EDNRA	endothelin receptor type A (EDNRA), mRNA.	1909	193.398	179.879	119.421	20	31.0718	2.68901
ILMN_1751346	ERBB3	v-erb-b2 erythroblastic leukemia viral oncogene homolog 3 (avian) (ERBB3), transcript variant 1, mRNA.	2065	840.25	978.548	95.3544	125.087	35.2679	2.68793
ILMN_1689004	TNFRSF12A	tumor necrosis factor receptor superfamily, member 12A (TNFRSF12A), mRNA.	51330	979.107	854.103	20	82.3612	20	2.6556
ILMN_2119123	GRPR	gastrin-releasing peptide receptor (GRPR), mRNA.	2925	311.247	293.462	433.484	55.6371	52.9399	2.6508
ILMN_1694426	ROR2	receptor tyrosine kinase-like orphan receptor 2 (ROR2), mRNA.	4920	358.05	367.212	20	24.4916	20	2.64073
ILMN_1751904	EDNRB	endothelin receptor type B (EDNRB), transcript variant 1, mRNA.	1910	5106.42	5456.71	633.284	478.885	368.053	2.63256
ILMN_1709681	GABRB3	gamma-aminobutyric acid (GABA) A receptor, beta 3 (GABRB3), transcript variant 1, mRNA.	2562	370.624	319.228	29.4958	20	32.4208	2.57451
ILMN_2218935	GPR37	G protein-coupled receptor 37 (endothelin receptor type B-like) (GPR37), mRNA.	2861	521.31	405.887	275.909	232.808	20	2.5072
ILMN_1729212	GRM8	glutamate receptor, metabotropic 8 (GRM8), mRNA.	2918	78.9979	78.8494	230.927	20	20	2.49676
ILMN_2410713	FGFR4	fibroblast growth factor receptor 4 (FGFR4), transcript variant 3, mRNA.	2264	238.188	299.753	20	20	20	2.49324
ILMN_1704154	TNFRSF19	tumor necrosis factor receptor superfamily, member 19 (TNFRSF19), transcript variant 2, mRNA.	55504	1479.76	1717.51	20	237.243	20	2.42698
ILMN_1710297	EDNRB	endothelin receptor type B (EDNRB), transcript variant 2, mRNA.	1910	303.617	184.197	20	20	20	2.37579
ILMN_1701877	AXL	AXL receptor tyrosine kinase (AXL), transcript variant 1, mRNA.	558	2509.77	2322.64	773.059	341.888	308.683	2.34609
ILMN_2372915	P2RY2	purinergic receptor P2Y, G-protein coupled, 2 (P2RY2), transcript variant 2, mRNA.	5029	342.153	351.402	20	35.8466	20	2.32296
ILMN_1681949	PDGFRA	platelet-derived growth factor receptor, alpha polypeptide (PDGFRA), mRNA.	5156	53.5377	43.1634	5276.77	31.5239	79.6368	2.19968
ILMN_1687090	GABRB3	gamma-aminobutyric acid (GABA) A receptor, beta 3 (GABRB3), transcript variant 1, mRNA.	2562	204.261	257.914	31.0997	20	32.98	2.19856
ILMN_1753006	TACR2	tachykinin receptor 2 (TACR2), mRNA.	6865	58.3876	42.519	8175.46	24.3346	146.39	2.19226
ILMN_1737993	ERBB3	v-erb-b2 erythroblastic leukemia viral oncogene homolog 3 (avian) (ERBB3), transcript variant s, mRNA.	2065	193.942	216.943	74.8541	20	51.7639	2.18765
ILMN_1666902	GPR114	G protein-coupled receptor 114 (GPR114), mRNA.	221188	407.779	338.35	96.2771	61.9515	44.1412	2.17915
ILMN_1671151	RARB	retinoic acid receptor, beta (RARB), transcript variant 1, mRNA.	5915	266.16	280.972	120.096	54.3048	41.8619	2.12421
ILMN_1767503	GABRB3	gamma-aminobutyric acid (GABA) A receptor, beta 3 (GABRB3), transcript variant 1, mRNA.	2562	198.155	130.17	21.6377	20	20	2.04148
ILMN_2364521	AXL	AXL receptor tyrosine kinase (AXL), transcript variant 1, mRNA.	558	1144.48	1190.76	1832.08	198.835	552.45	2.03324
ILMN_1661994	ESRRG	estrogen-related receptor gamma (ESRRG), transcript variant 2, mRNA.	2104	120.367	101.99	104.855	20	38.6159	1.96875
ILMN_2149164	SFRP1	secreted frizzled-related protein 1 (SFRP1), mRNA.	6422	4287.72	3676.85	121.637	3510.7	29.8689	1.93984
ILMN_2102201	GPR19	G protein-coupled receptor 19 (GPR19), mRNA.	2842	20	79.7988	282.473	20	20	1.9388
ILMN_2405324	IL28RA	interleukin 28 receptor, alpha (interferon, lambda receptor) (IL28RA), transcript variant 1, mRNA.	163702	133.563	127.504	48.8854	20	32.98	1.87298
ILMN_1686623	CSF1R	colony stimulating factor 1 receptor, formerly McDonough feline sarcoma viral (v-fms) oncogene homolog (CSF1R), mRNA.	1436	142.096	152.977	48.1447	20	38.6159	1.8692
ILMN_1803624	TMEM147	transmembrane protein 147 (TMEM147), mRNA.	10430	4177.51	4524.82	92.2104	2032.64	54.4675	1.85475
ILMN_1699723	RARB	retinoic acid receptor, beta (RARB), transcript variant 1, mRNA.	5915	55.7339	59.3416	140.25	20	26.0761	1.76114
ILMN_1668983	ACVR2B	activin A receptor, type IIB (ACVR2B), mRNA.	93	160.594	160.968	20	28.6362	20	1.74576
ILMN_2086470	PDGFRA	platelet-derived growth factor receptor, alpha polypeptide (PDGFRA), mRNA.	5156	30.5871	20	6413.63	20	121.567	1.67747
ILMN_1775814	GHR	growth hormone receptor (GHR), mRNA.	2690	47.5949	51.8654	207.697	20	31.8259	1.66556
ILMN_2380163	PTPRF	protein tyrosine phosphatase, receptor type, F (PTPRF), transcript variant 1, mRNA.	5792	12867.3	14165.5	625.412	3904.09	671.497	1.58239
ILMN_1805404	GRIN1	glutamate receptor, ionotropic, N-methyl D-aspartate 1 (GRIN1), transcript variant NR1-2, mRNA.	2902	67.3102	65.7369	123.274	38.2798	20	1.56215
ILMN_1798081	PTPRF	protein tyrosine phosphatase, receptor type, F (PTPRF), transcript variant 2, mRNA.	5792	2035.65	2537.06	437.121	525.558	399.573	1.51736
ILMN_2338116	TRAF5	TNF receptor-associated factor 5 (TRAF5), transcript variant 1, mRNA.	7188	160.288	215.038	20	49.3012	20	1.49223
ILMN_1784287	TGFBR3	transforming growth factor, beta receptor III (TGFBR3), mRNA.	7049	650.46	678.695	20	283.291	20	1.45725
ILMN_1743100	TNFRSF18	tumor necrosis factor receptor superfamily, member 18 (TNFRSF18), transcript variant 2, mRNA.	8784	20	20	2582.45	20	69.6688	1.43728
ILMN_1665795	ROR1	receptor tyrosine kinase-like orphan receptor 1 (ROR1), transcript variant 1, mRNA.	4919	59.1754	20	230.105	20	29.1046	1.42578
ILMN_1792997	NPTN	neuroplastin (NPTN), transcript variant beta, mRNA.	27020	1938.07	1569.26	20	1086	20	1.41603
ILMN_2336982	NPTN	neuroplastin (NPTN), transcript variant alpha, mRNA.	27020	4813.71	4687.77	20	4263.76	20	1.39326
ILMN_1666468	ROBO1	roundabout, axon guidance receptor, homolog 1 (Drosophila) (ROBO1), transcript variant 1, mRNA.	6091	20	20	358.513	20	20	1.38798
ILMN_1656300	GFRA2	GDNF family receptor alpha 2 (GFRA2), transcript variant 1, mRNA.	2675	21.4232	37.72	961.725	24.5654	50.3411	1.3865
ILMN_1710219	CALCR	calcitonin receptor (CALCR), mRNA.	799	78.5192	88.224	20	20	20	1.37141
ILMN_2407564	GPR98	G protein-coupled receptor 98 (GPR98), transcript variant 2, non-coding RNA.	84059	243.286	294.992	20	97.3045	20	1.35447
ILMN_2215730	GABRA5	gamma-aminobutyric acid (GABA) A receptor, alpha 5 (GABRA5), mRNA.	2558	78.6605	106.441	26.7692	20	28.7405	1.34119
ILMN_2264916	EDNRB	endothelin receptor type B (EDNRB), transcript variant 1, mRNA.	1910	20	20	384.599	20	23.5965	1.30247
ILMN_1798975	EGFR	epidermal growth factor receptor (erythroblastic leukemia viral (v-erb-b) oncogene homolog, avian) (EGFR), transcript variant 1, mRNA.	1956	173.705	211.854	35.5889	99.5307	20	1.29409
ILMN_1710408	LGR4	leucine-rich repeat-containing G protein-coupled receptor 4 (LGR4), mRNA.	55366	216.263	184.173	20	71.7598	20	1.29098
ILMN_1715131	CCR7	chemokine (C-C motif) receptor 7 (CCR7), mRNA.	1236	95.4157	100.994	20	20	29.5977	1.2474
