# Supplementary material for: Endothelin-1 supports clonal derivation and expansion of cardiovascular progenitors derived from human embryonic stem cells
Source: Nat Commun. 2016 Mar 8;7:10774. doi: 10.1038/ncomms10774 (PMC4786749; doi:10.1038/ncomms10774)
Supplement: Supplementary Data 7 — List of growth factor-receptor interaction pairs [file ncomms10774-s9.xlsx]

## Sheet: Sheet1
Growth factor	Receptor	Cardiovascular diseases associated with pathway
EDN1	EDNRA	Interrupted aortic arch, tubular hypoplasia of the aortic arch, aberrant right subclavian artery and ventricular septal defect with abnormalities of the out flow tract
	EDNRB
WNT5A	ROR2	Truncus arteriosus, double-outlet right ventricle, transposition of the great arteries, large subarterial ventricular septal defect, and several abnormalities of the aortic arch
GAS6	AXL	Gas6 -/- mice are protected against venous and arterial thrombosis but did not display spontaneous bleeding
PDGFA	PDGFRA	Total anomalous pulmonary venous return (TAPVR)
CALM1	ESRRG	Catecholaminergic polymorphic ventricular tachycardia (CPVT4)
	GRIN
	CALCR
	EGFR
TGFB2	TGFBR3	Tgfb2-null mice exhibited a wide range of developmental defects including congenital heart defects. Dilation of the aortic annulus was observed in haploinsufficient for Tgfb2.
ZNF259	EGFR	ZPR1 deficiency may contribute to spinal muscular atrophy in humans. TNC involved in separation of the cardiac tube into the atria, ventricles, and outflow tract. Responsible for some of the AV canal and conotruncal defects in infants.
TNC
