# Supplementary material for: Endothelin-1 supports clonal derivation and expansion of cardiovascular progenitors derived from human embryonic stem cells
Source: Nat Commun. 2016 Mar 8;7:10774. doi: 10.1038/ncomms10774 (PMC4786749; doi:10.1038/ncomms10774)
Supplement: Supplementary Data 8 — siRNA sequences [file ncomms10774-s10.xlsx]

## Sheet: Sheet1
S/N	Product Number	siRNA	Sense Sequence (5' -> 3')	Antisense Sequence (5' -> 3')
1	s4456	EDN1 Seq 1	AGACAAACCAGGUCGGAGAtt	UCUCCGACCUGGUUUGUCUta
2	s4457	EDN1 Seq 2	AGUUCAGAGGAACACCUAAtt	UUAGGUGUUCCUCUGAACUtc
3	s4458	EDN1 Seq 3	GCUCGUCCCUGAUGGAUAAtt	UUAUCCAUCAGGGACGAGCag
4	s4466	EDNRA Seq 1	GUGAUAAUCCUGAGAGAUAtt	UAUCUCUCAGGAUUAUCACtg
5	s4465	EDNRA Seq 2	GCUUCGUCAUGGUACCCUUtt	AAGGGUACCAUGACGAAGCca
6	s4467	EDNRA Seq 3	CGAUGUGAAUUACUUAGUUtt	AACUAAGUAAUUCACAUCGgt
7	s4468	EDNRB Seq 1	CUCUGAGUAUUGACAGAUAtt	UAUCUGUCAAUACUCAGAGca
8	s4469	EDNRB Seq 2	CUGUUGGUAUUGGACUAUAtt	UAUAGUCCAAUACCAACAGaa
9	s4470	EDNRB Seq 3	GCAUUAACCCAAUUGCACAtt	AGAGCAAUUGGGUUAAUGCag
