# Supplementary material for: Endothelin-1 supports clonal derivation and expansion of cardiovascular progenitors derived from human embryonic stem cells
Source: Nat Commun. 2016 Mar 8;7:10774. doi: 10.1038/ncomms10774 (PMC4786749; doi:10.1038/ncomms10774)
Supplement: Supplementary Data 9 — List of primer sequences [file ncomms10774-s11.xlsx]

## Sheet: Sheet1
Gene	Primer	Human Primer sequence
OCT4 (POU5F1)	FORWARD	TCAGCCAAACGACCATCTGCC
	REVERSE	TTCTCTTTCGGGCCTGCACG
SOX2	FORWARD	ATGCCTTCATGGTGTGGTCCC
	REVERSE	TCCGGGTGCTCCTTCATGTG
NANOG	FORWARD	AATGGTGTGACGCAGAAGGCC
	REVERSE	TTGGAAGGTTCCCAGTCGGG
KDR	FORWARD	AGTGATCGGAAATGACACTGGA
	REVERSE	GCACAAAGTGACACGTTGAGAT
T-BRACHYURY	FORWARD	TCTACATCCACCCCGACTC
	REVERSE	TCGAGGCTCATACTTATGCAAG
MESP1	FORWARD	CTGTTGGAGACCTGGATGC
	REVERSE	TCTGCCAAGGAACCACTTC
ISL1	FORWARD	GTGGAGAGGGCCAGTCTAGG
	REVERSE	CCGTCATCTCTACCAGTTGCT
NKX2.5	FORWARD	AGTGTGCGTCTGCCTTTC
	REVERSE	GTTGTCCGCCTCTGTCTTC
GATA4	FORWARD	AGATGGGACGGGTCACTATC
	REVERSE	CAGTTGGCACAGGAGAGG
MEF2C	FORWARD	ATGGATGAACGTAACAGACAGGT
	REVERSE	CGGCTCGTTGTACTCCGTG
TBX5	FORWARD	TTGCATGTATGCCAGCTCTG
	REVERSE	CTGGTAGGGTAGCCTGTCC
CX43	FORWARD	CTTGGCGTGACTTCACTACTTTT
	REVERSE	GCATTTTCACCTTACCATGCTCT
TNNT2	FORWARD	AGCGGAAAAGTGGGAAGAG
	REVERSE	TCCAAGTTATAGATGCTCTGCC
SM22	FORWARD	ATGGCCAACAAGGGTCC
	REVERSE	CTTCAAAGAGGTCAACAG
SMMHC	FORWARD	CAGGCAGAGAAAGGCAATGC
	REVERSE	AAAGAGGTCTCGTTTCCTCGC
CD31	FORWARD	CCCATTGTTCCCGGTTTCC
	REVERSE	AATTGCTCTGGTCACTTCTCC
VWF	FORWARD	CGACTTCCTTACCCCCTCTG
	REVERSE	GCAGGAGCACACGTCGTAG
ACTIN	FORWARD	CCCATCGAGCATGGTATCATC
	REVERSE	AGAAGCATACAGGGATAGCACT
